# Supplementary material for: Evaluation of genetic diversity among olive trees (Olea europaea L.) from Jordan
Source: Front Plant Sci. 2024 Aug 6;15:1437055. doi: 10.3389/fpls.2024.1437055 (PMC11333458; doi:10.3389/fpls.2024.1437055)
Supplement: Supplementary file 8 [file Table_1.xlsx]

## Sheet: Sheet1
Table S1. Accession description including collection, location region and area names, altitude (m), latitude (N) and longitude (E) and habitat description of olive trees identified in this study.
Number	Collection	Location	Region	Area	Tree identifier code	Country of origin	Latitude	Longitude	Elevation	Physiography	Habitat	Micro-environment	Management	Density	Distribution
1	JOCC-1	North of Jordan	Ajloun	Ain Janna	AJ-13	Jordan	32.3345	35.7602	853	Valley	Arable	Hilltop	Field	5 % ground cover	Pure stand
2	JOCC-1	North of Jordan	Ajloun		AJ-14	Jordan	32.3328	35.7554	800	Valley	Arable	Hillside	Field	5 % ground cover	Pure stand
3	JOCC-1	North of Jordan	Ajloun		AJ-15	Jordan	32.3335	35.7545	807	Valley	Arable	Hillside	Field	5 % ground cover	Pure stand
4	JOCC-1	North of Jordan	Ajloun		AJ-16	Jordan	32.3336	35.7546	806	Valley	Arable	Hillside	Field	5 % ground cover	Pure stand
5	JOCC-1	North of Jordan	Ajloun		AJ-17	Jordan	32.3356	35.7546	790	Valley	Arable	Hillside	Field	5 % ground cover	Pure stand
6	JOCC-1	North of Jordan	Ajloun		AJ-18	Jordan	32.3329	35.7532	784	Valley	Arable	Hillside	Field	5 % ground cover	Pure stand
7	JOCC-1	North of Jordan	Ajloun	Al Hashimiyya	AJ-19	Jordan	32.3656	35.6665	574	Plain	Arable	Farmer field	Field	5-25% ground cover	Pure stand
8	JOCC-1	North of Jordan	Ajloun		AJ-20	Jordan	32.3656	35.6665	574	Plain	Arable	Farmer field	Field	5-25% ground cover	Pure stand
9	JOCC-1	North of Jordan	Ajloun		AJ-21	Jordan	32.3656	35.6665	574	Plain	Arable	Farmer field	Field	5-25% ground cover	Pure stand
10	JOCC-1	North of Jordan	Ajloun	Anjara	AJ-22	Jordan	32.3057	35.7525	877	Plain	Arable	Farmer field	Field	5 % ground cover	Mix stand
11	JOCC-1	North of Jordan	Ajloun		AJ-23	Jordan	32.3057	35.7525	877	Plain	Arable	Farmer field	Field	5 % ground cover	Mix stand
12	JOCC-1	North of Jordan	Ajloun		AJ-24	Jordan	32.306	35.7526	877	Plain	Arable	Farmer field	Field	5 % ground cover	Mix stand
13	JOCC-1	North of Jordan	Ajloun	Khirbat al Wahadinah	AJ-1	Jordan	32.3472	35.5882	166	Valley	Rangeland	Hillside	Field	1 % ground cover	Pure stand
14	JOCC-1	North of Jordan	Ajloun		AJ-2	Jordan	32.3409	35.6275	377	Mountain	Rangeland	Hilltop	Naturally	1 % ground cover	Patchy
15	JOCC-1	North of Jordan	Ajloun		AJ-3	Jordan	32.3409	35.6275	377	Mountain	Rangeland	Hilltop	Naturally	1 % ground cover	Patchy
16	JOCC-1	North of Jordan	Ajloun		AJ-4	Jordan	32.341	35.6299	396	Mountain	Rangeland	Hilltop	Field	5 % ground cover	Pure stand
17	JOCC-1	North of Jordan	Ajloun		AJ-5	Jordan	32.3248	35.649	569	Hillside	Arable	Farmer field	Field	5 % ground cover	Pure stand
18	JOCC-1	North of Jordan	Ajloun		AJ-6	Jordan	32.3248	35.649	569	Hillside	Arable	Farmer field	Field	5 % ground cover	Pure stand
19	JOCC-1	North of Jordan	Ajloun		AJ-26	Jordan	32.5158	35.63	394	Mountain	Rangeland	Rock face	Naturally	5 % ground cover	Mix stand
20	JOCC-1	North of Jordan	Ajloun		AJ-27	Jordan	32.3472	35.5882	166	Mountain	Rangeland	Rock face	Naturally	5 % ground cover	Mix stand
21	JOCC-1	North of Jordan	Ajloun		AJ-28	Jordan	32.5158	35.63	394	Mountain	Rangeland	Rock face	Naturally	5 % ground cover	Mix stand
22	JOCC-1	North of Jordan	Ajloun		AJ-29	Jordan	32.5158	35.63	394	Mountain	Rangeland	Rock face	Naturally	5 % ground cover	Mix stand
23	JOCC-1	North of Jordan	Ajloun		AJ-30	Jordan	32.5158	35.63	394	Mountain	Rangeland	Rock face	Naturally	5 % ground cover	Mix stand
24	JOCC-1	North of Jordan	Ajloun		AJ-31	Jordan	32.5158	35.63	394	Mountain	Rangeland	Rock face	Naturally	5 % ground cover	Mix stand
25	JOCC-1	North of Jordan	Ajloun		AJ-32	Jordan	32.5158	35.63	394	Valley	Arable	Farmer field	Naturally	5 % ground cover	Pure stand
26	JOCC-1	North of Jordan	Ajloun	Kufranjah	AJ-7	Jordan	32.3286	35.7483	747	Hillside	Forest	Hillside	Field	>25% ground cover	Mixed stand
27	JOCC-1	North of Jordan	Ajloun		AJ-8	Jordan	32.3287	35.7484	754	Hillside	Forest	Hillside	Field	>25% ground cover	Uniform pure stand
28	JOCC-1	North of Jordan	Ajloun		AJ-9	Jordan	32.3011	35.6964	502	Mountain	Forest	Hillside	Field	>25% ground cover	Uniform pure stand
29	JOCC-1	North of Jordan	Ajloun		AJ-10	Jordan	32.3287	35.7484	754	Mountain	Arable	Hillside	Field	>25% ground cover	Pure stand
30	JOCC-1	North of Jordan	Ajloun		AJ-11	Jordan	32.2996	35.6895	493	Mountain	Mountain hilltop	Hillside	Field	5 % ground cover	Pure stand
31	JOCC-1	North of Jordan	Ajloun		AJ-12	Jordan	32.2996	35.6895	496	Mountain	Mountain hilltop	Hillside	Field	5 % ground cover	Pure stand
32	JOCC-1	North of Jordan	Ajloun		AJ-25	Jordan	32.2996	35.6895	496	Mountain	Mountain hilltop	Hillside	Field	5 % ground cover	Pure stand
33	JOCC-1	North of Jordan	Irbid	Al Taybeh	IR-1	Jordan	32.5809	35.668	255	Plain	Arable	Farmer field	Field	5 % ground cover	Pure stand
34	JOCC-1	North of Jordan	Irbid		IR-2	Jordan	32.5763	35.6822	311	Plain	Arable	Farmer field	Field	5-25% ground cover	Pure stand
35	JOCC-1	North of Jordan	Irbid		IR-3	Jordan	32.5674	35.6823	311	Plain	Arable	Farmer field	Field	5-25% ground cover	Pure stand
36	JOCC-1	North of Jordan	Irbid		IR-4	Jordan	32.5763	35.6822	311	Plain	Arable	Farmer field	Field	5-25% ground cover	Pure stand
37	JOCC-1	North of Jordan	Irbid		IR-5	Jordan	32.5673	35.6822	311	Plain	Arable	Farmer field	Field	5-25% ground cover	Pure stand
38	JOCC-1	North of Jordan	Irbid		IR-6	Jordan	32.5766	35.6887	292	Plateau	Arable	Farmer field	Field	5-25% ground cover	Pure stand
39	JOCC-1	North of Jordan	Irbid		IR-7	Jordan	32.5676	35.6887	311	Plain	Arable	Farmer field	Field	5-25% ground cover	Pure stand
40	JOCC-1	North of Jordan	Irbid		IR-8	Jordan	32.5393	35.6745	311	Plain	Arable	Rangeland	Field	1 % ground cover	Patchy
41	JOCC-1	North of Jordan	Irbid		IR-9	Jordan	32.5394	35.6745	311	Plain	Arable	Rangeland	Field	1 % ground cover	Patchy
42	JOCC-1	North of Jordan	Irbid		IR-10	Jordan	32.4505	35.713	380	Plain	Arable	Farmer field	Field	5 % ground cover	Mix stand
43	JOCC-1	North of Jordan	Irbid		IR-11	Jordan	32.4506	35.713	380	Plain	Arable	Farmer field	Field	6 % ground cover	Mix stand
44	JOCC-1	North of Jordan	Irbid		IR-12	Jordan	32.5373	35.7485	436	Plain	Arable	Farmer field	Field	7 % ground cover	Mix stand
45	JOCC-1	North of Jordan	Irbid	Al-Korah	IR-13	Jordan	32.2853	35.4387	554	Valley	Arable	Farmer field	Field	5-25% ground cover	Pure stand
46	JOCC-1	North of Jordan	Irbid		IR-14	Jordan	32.2854	35.4385	562	Valley	Arable	Farmer field	Field	5-25% ground cover	Pure stand
47	JOCC-1	North of Jordan	Irbid		IR-15	Jordan	32.4818	35.7282	539	Plateau	Arable	Farmer field	Field	5 % ground cover	Mix stand
48	JOCC-1	North of Jordan	Irbid		IR-16	Jordan	32.4576	35.7468	718	Mountain	Forest	Forest margin	Field	>25% ground cover	Mix stand
49	JOCC-1	North of Jordan	Irbid		IR-17	Jordan	32.4576	35.7468	718	Mountain	Forest	Forest margin	Field	>25% ground cover	Mix stand
50	JOCC-1	North of Jordan	Irbid		IR-18	Jordan	32.4424	35.6819	507	Mountain	Arable	Hilltop	Range land	1 % ground cover	Patchy
51	JOCC-1	North of Jordan	Irbid		IR-19	Jordan	32.427	35.6845	507	Valley	Arable	Farmer field	Field	5 % ground cover	Pure stand
52	JOCC-1	North of Jordan	Irbid		IR-20	Jordan	32.4268	35.6841	444	Valley	Arable	Farmer field	Field	5 % ground cover	Pure stand
53	JOCC-1	North of Jordan	Irbid		IR-21	Jordan	32.4269	35.6843	444	Valley	Arable	Farmer field	Field	5 % ground cover	Pure stand
54	JOCC-1	North of Jordan	Irbid		IR-22	Jordan	32.4009	35.6943	314	Valley	Arable	Farmer field	Field	5 % ground cover	Mix stand
55	JOCC-1	North of Jordan	Irbid		IR-23	Jordan	32.4009	35.6944	314	Valley	Arable	Farmer field	Field	5 % ground cover	Mix stand
56	JOCC-1	North of Jordan	Irbid		IR-24	Jordan	32.4896	35.6849	308	Plain	Arable	Farmer field	Field	5 % ground cover	Pure stand
57	JOCC-1	North of Jordan	Irbid	Al-Mazar	IR-25	Jordan	32.4737	35.7933	768	Plateau	Arable	Farmer field	Field	> 25% ground cover	Uniform pure stand
58	JOCC-1	North of Jordan	Irbid		IR-26	Jordan	32.4738	35.7933	768	Plateau	Arable	Farmer field	Field	> 25% ground cover	Uniform pure stand
59	JOCC-1	North of Jordan	Irbid		IR-27	Jordan	32.4742	35.7935	768	Plateau	Arable	Farmer field	Field	> 25% ground cover	Uniform pure stand
60	JOCC-1	North of Jordan	Irbid		IR-28	Jordan	32.4743	35.7935	768	Plateau	Arable	Farmer field	Field	> 25% ground cover	Uniform pure stand
61	JOCC-1	North of Jordan	Irbid		IR-29	Jordan	32.4883	35.772	639	Valley	Arable	Farmer field	Field	5- 25% ground cover	Mix stand
62	JOCC-1	North of Jordan	Irbid		IR-30	Jordan	32.4883	35.7721	639	Valley	Arable	Farmer field	Field	5- 25% ground cover	Mix stand
63	JOCC-1	North of Jordan	Irbid		IR-31	Jordan	32.4881	35.7723	639	Valley	Arable	Farmer field	Field	5- 25% ground cover	Mix stand
64	JOCC-1	North of Jordan	Irbid		IR-32	Jordan	32.4881	35.7713	639	Valley	Arable	Farmer field	Field	5- 25% ground cover	Mix stand
65	JOCC-1	North of Jordan	Irbid		IR-33	Jordan	32.4836	35.7628	575	Hill	Arable	Hillside	Field	5- 25% ground cover	Mix stand
66	JOCC-1	North of Jordan	Irbid		IR-34	Jordan	32.4783	35.7461	668	Mountain	Arable	Mountain/ hilltop	Naturally	5- 25% ground cover	Mix stand
67	JOCC-1	North of Jordan	Irbid		IR-35	Jordan	32.4784	35.7461	668	Mountain	Arable	Mountain/ hilltop	Naturally	5- 25% ground cover	Mix stand
68	JOCC-1	North of Jordan	Irbid		IR-36	Jordan	32.4784	35.7462	668	Mountain	Arable	Mountain/ hilltop	Naturally	5- 25% ground cover	Mix stand
69	JOCC-1	North of Jordan	Irbid	Bani Kananeh	IR-37	Jordan	32.6321	35.8227	475	Plain	Arable	Farmer field	Field	5-25% ground cover	Pure stand
70	JOCC-1	North of Jordan	Irbid		IR-38	Jordan	32.7036	35.822	411	Plain	Arable	Farmer field	Field	5-25% ground cover	Pure stand
71	JOCC-1	North of Jordan	Irbid		IR-39	Jordan	32.7036	35.8218	411	Plain	Arable	Farmer field	Field	5-25% ground cover	Pure stand
72	JOCC-1	North of Jordan	Irbid		IR-40	Jordan	32.7129	35.8126	389	Plain	Arable	Farmer field	Field	5-25% ground cover	Pure stand
73	JOCC-1	North of Jordan	Irbid		IR-41	Jordan	32.7116	35.8121	389	Plain	Arable	Farmer field	Field	5-25% ground cover	Pure stand
74	JOCC-1	North of Jordan	Irbid		IR-42	Jordan	32.7155	35.8251	389	Mountain	Rangeland	Mountain/ hilltop	Arable	1 % ground cover	Patchy
75	JOCC-1	North of Jordan	Irbid		IR-43	Jordan	32.7064	35.76	388	Plain	Arable	Farmer field	Field	5-25% ground cover	Pure stand
76	JOCC-1	North of Jordan	Irbid		IR-44	Jordan	32.7066	35.7607	374	Plain	Arable	Farmer field	Field	5-25% ground cover	Pure stand
77	JOCC-1	North of Jordan	Irbid		IR-45	Jordan	32.7024	35.7605	372	Plain	Arable	Farmer field	Field	5-25% ground cover	Pure stand
78	JOCC-1	North of Jordan	Irbid		IR-46	Jordan	32.7022	35.7609	372	Plain	Arable	Farmer field	Field	5-25% ground cover	Pure stand
79	JOCC-1	North of Jordan	Irbid		IR-47	Jordan	32.7003	35.8454	417	Plain	Arable	Farmer field	Field	5 % ground cover	Pure stand
80	JOCC-1	North of Jordan	Irbid		IR-48	Jordan	32.6993	35.8426	416	Plain	Arable	Farmer field	Field	5 % ground cover	Pure stand
81	JOCC-1	North of Jordan	Irbid		IR-61	Jordan	32.7151	35.8086	267	Valley	Rangeland	Rock face	Naturally	1% ground cover	Mix stand
82	JOCC-1	North of Jordan	Irbid		IR-62	Jordan	32.7151	35.8086	267	Valley	Rangeland	Rock face	Naturally	1% ground cover	Mix stand
83	JOCC-1	North of Jordan	Irbid	Kufr-Asad	IR-49	Jordan	32.6035	35.707	332	Plateau	Arable	Farmer field	Field	5-25% ground cover	Pure stand
84	JOCC-1	North of Jordan	Irbid		IR-50	Jordan	32.6053	35.7064	304	Plateau	Arable	Farmer field	Field	5-25% ground cover	Mix stand
85	JOCC-1	North of Jordan	Irbid		IR-51	Jordan	32.5958	35.7149	334	Plain	Arable	Farmer field	Field	1% ground cover	Mix stand
86	JOCC-1	North of Jordan	Irbid		IR-52	Jordan	32.6134	35.6947	343	Plain	Arable	Farmer field	Field	5-25% ground cover	Pure stand
87	JOCC-1	North of Jordan	Irbid		IR-53	Jordan	32.6132	35.6948	343	Plain	Arable	Farmer field	Field	5-25% ground cover	Pure stand
88	JOCC-1	North of Jordan	Irbid		IR-54	Jordan	32.614	35.6918	346	Plain	Arable	Farmer field	Field	5-25% ground cover	Pure stand
89	JOCC-1	North of Jordan	Irbid		IR-55	Jordan	32.5844	35.7238	345	Plain	Arable	Farmer field	Field	5-25% ground cover	Pure stand
90	JOCC-1	North of Jordan	Irbid		IR-56	Jordan	32.5844	35.7239	345	Plain	Arable	Farmer field	Field	5-25% ground cover	Pure stand
91	JOCC-1	North of Jordan	Irbid		IR-57	Jordan	32.5694	35.7342	381	Plain	Arable	Farmer field	Field	1 % ground cover	Pure stand
92	JOCC-1	North of Jordan	Irbid		IR-58	Jordan	32.5705	35.7127	341	Plateau	Arable	Farmer field	Field	5 % ground cover	Pure stand
93	JOCC-1	North of Jordan	Irbid		IR-59	Jordan	32.5705	35.7127	341	Plateau	Arable	Farmer field	Field	5 % ground cover	Pure stand
94	JOCC-1	North of Jordan	Irbid		IR-60	Jordan	32.5705	35.7127	341	Plateau	Arable	Farmer field	Field	5 % ground cover	Pure stand
95	JOCC-1	North of Jordan	Jarash	Al-Kittah	JA-1	Jordan	32.2745	35.8486	605	Valley	Arable	Farmer field	Field	>25% ground cover	Uniform pure stand
96	JOCC-1	North of Jordan	Jarash		JA-2	Jordan	32.2745	35.8488	605	Valley	Arable	Farmer field	Field	>25% ground cover	Uniform pure stand
97	JOCC-1	North of Jordan	Jarash		JA-3	Jordan	32.2745	35.8487	605	Valley	Arable	Farmer field	Field	>25% ground cover	Uniform pure stand
98	JOCC-1	North of Jordan	Jarash		JA-4	Jordan	32.2745	35.8487	605	Valley	Arable	Farmer field	Field	>25% ground cover	Uniform pure stand
99	JOCC-1	North of Jordan	Jarash		JA-5	Jordan	32.2745	35.8487	605	Valley	Arable	Farmer field	Field	>25% ground cover	Uniform pure stand
100	JOCC-1	North of Jordan	Jarash		JA-6	Jordan	32.2745	35.8487	605	Valley	Arable	Farmer field	Field	>25% ground cover	Uniform pure stand
101	JOCC-1	North of Jordan	Jarash		JA-7	Jordan	32.2744	35.8487	605	Valley	Arable	Farmer field	Field	>25% ground cover	Uniform pure stand
102	JOCC-1	North of Jordan	Jarash		JA-8	Jordan	32.2727	35.8489	587	Valley	Arable	Farmer field	Field	>25% ground cover	Uniform pure stand
103	JOCC-1	North of Jordan	Jarash		JA-9	Jordan	32.2728	35.8488	589	Valley	Arable	Farmer field	Field	>25% ground cover	Uniform pure stand
104	JOCC-1	North of Jordan	Jarash		JA-10	Jordan	32.2728	35.8489	589	Valley	Arable	Farmer field	Field	>25% ground cover	Uniform pure stand
105	JOCC-1	North of Jordan	Jarash		JA-11	Jordan	32.2727	35.8488	604	Valley	Arable	Farmer field	Field	>25% ground cover	Uniform pure stand
106	JOCC-1	North of Jordan	Jarash		JA-12	Jordan	32.2725	35.8487	604	Valley	Arable	Farmer field	Field	>25% ground cover	Uniform pure stand
107	JOCC-1	North of Jordan	Jarash		JA-13	Jordan	32.2725	35.8487	604	Valley	Arable	Farmer field	Field	>25% ground cover	Uniform pure stand
108	JOCC-1	North of Jordan	Jarash		JA-14	Jordan	32.2725	35.8487	604	Valley	Arable	Farmer field	Field	>25% ground cover	Uniform pure stand
109	JOCC-1	North of Jordan	Jarash		JA-15	Jordan	32.2726	35.8459	604	Valley	Arable	Farmer field	Field	>25% ground cover	Uniform pure stand
110	JOCC-1	North of Jordan	Jarash		JA-16	Jordan	32.2726	35.849	589	Valley	Arable	Farmer field	Field	>25% ground cover	Uniform pure stand
111	JOCC-1	North of Jordan	Jarash		JA-17	Jordan	32.2728	35.8492	589	Valley	Arable	Farmer field	Field	>25% ground cover	Uniform pure stand
112	JOCC-1	North of Jordan	Jarash		JA-18	Jordan	32.2728	35.8491	589	Valley	Arable	Farmer field	Field	>25% ground cover	Uniform pure stand
113	JOCC-1	North of Jordan	Jarash	Borma	JA-19	Jordan	32.2171	35.7831	550	Hillside	Arable	Farmer field	Field	5- 25% ground cover	Uniform pure stand
114	JOCC-1	North of Jordan	Jarash		JA-20	Jordan	32.2171	35.7831	550	Hillside	Arable	Farmer field	Field	5- 25% ground cover	Uniform pure stand
115	JOCC-1	North of Jordan	Jarash		JA-21	Jordan	32.2171	35.7831	550	Hillside	Arable	Farmer field	Field	5- 25% ground cover	Uniform pure stand
116	JOCC-1	North of Jordan	Jarash		JA-22	Jordan	32.2171	35.7831	550	Hillside	Arable	Farmer field	Field	5- 25% ground cover	Uniform pure stand
117	JOCC-1	North of Jordan	Jarash		JA-23	Jordan	32.2171	35.7831	550	Hillside	Arable	Farmer field	Field	5- 25% ground cover	Uniform pure stand
118	JOCC-1	North of Jordan	Jarash		JA-24	Jordan	32.2171	35.7831	550	Hillside	Arable	Farmer field	Field	5- 25% ground cover	Uniform pure stand
119	JOCC-1	North of Jordan	Jarash		JA-25	Jordan	32.2167	35.785	549	Hillside	Arable	Farmer field	Field	5- 25% ground cover	Uniform pure stand
120	JOCC-1	North of Jordan	Jarash		JA-26	Jordan	32.2167	35.785	540	Hillside	Arable	Farmer field	Field	5- 25% ground cover	Uniform pure stand
121	JOCC-1	North of Jordan	Jarash		JA-27	Jordan	32.1995	35.7147	282	Mountain	Rangeland	Rock face	Naturally	5 % ground cover	Mix stand
122	JOCC-1	North of Jordan	Jarash		JA-29	Jordan	32.2171	35.7831	550	Hillside	Rangeland	Hill side	Naturally	5 % ground cover	Mix stand
123	JOCC-1	North of Jordan	Jarash		JA-30	Jordan	32.2043	35.7854	427	Mountain	Rangeland	Rock face	Naturally	5 % ground cover	Mix stand
124	JOCC-1	North of Jordan	Jarash		JA-31	Jordan	32.1997	35.7794	449	Mountain	Rangeland	Rock face	Naturally	5 % ground cover	Mix stand
125	JOCC-1	North of Jordan	Jarash		JA-32	Jordan	32.1997	35.7794	449	Mountain	Rangeland	Rock face	Naturally	5 % ground cover	Mix stand
126	JOCC-1	North of Jordan	Jarash		JA-33	Jordan	32.1997	35.7794	449	Mountain	Rangeland	Rock face	Naturally	5 % ground cover	Mix stand
127	JOCC-1	North of Jordan	Jarash		JA-34	Jordan	32.1997	35.7794	449	Mountain	Rangeland	Rock face	Naturally	5 % ground cover	Mix stand
128	JOCC-1	North of Jordan	Jarash	Kausheba	JA-28	Jordan	32.1997	35.7794	449	Valley	Rangeland	Valley bottom	Naturally	5 % ground cover	Mix stand
129	JOCC-1	North of Jordan	Jarash		JA-35	Jordan	32.1995	35.7147	282	Valley	Rangeland	Valley bottom	Naturally	5 % ground cover	Mix stand
130	JOCC-1	North of Jordan	Jarash		JA-36	Jordan	32.1995	35.7147	282	Valley	Rangeland	Valley bottom	Naturally	5 % ground cover	Mix stand
131	JOCC-1	North of Jordan	Jarash		JA-37	Jordan	32.1995	35.7147	282	Valley	Rangeland	Valley bottom	Naturally	5 % ground cover	Mix stand
132	JOCC-1	North of Jordan	Jarash		JA-38	Jordan	32.1995	35.7147	282	Valley	Rangeland	Valley bottom	Naturally	5 % ground cover	Mix stand
133	JOCC-1	North of Jordan	Jarash		JA-39	Jordan	32.1995	35.7147	282	Valley	Rangeland	Valley bottom	Naturally	5 % ground cover	Mix stand
134	JOCC-1	Central of Jordan	Balaqa	ArRumaymin	BA-6	Jordan	32.1063	35.8008	541	Plain	Arable	Farmer field	Field	5-25% ground cover	Pure stand
135	JOCC-1	Central of Jordan	Balaqa		BA-7	Jordan	32.106	35.8009	532	Plain	Arable	Farmer field	Field	5-25% ground cover	Pure stand
136	JOCC-1	Central of Jordan	Balaqa	Buyoida	BA-14	Jordan	32.0738	35.8451	467	Mountain	Arable	Farmer field	Field	5-25% ground cover	Pure stand
137	JOCC-1	Central of Jordan	Balaqa		BA-15	Jordan	32.0738	35.8451	468	Mountain	Arable	Farmer field	Field	5-25% ground cover	Pure stand
138	JOCC-1	Central of Jordan	Balaqa	El-Baque	BA-4	Jordan	32.036	35.7093	973	Valley	Arable	Farmer field	Field	5-25% ground cover	Mix stand
139	JOCC-1	Central of Jordan	Balaqa		BA-5	Jordan	32.036	35.7093	973	Valley	Arable	Farmer field	Field	5-25% ground cover	Mix stand
140	JOCC-1	Central of Jordan	Balaqa		BA-12	Jordan	32.0369	35.7108	1100	Valley	Arable	Farmer field	Field	5-25% ground cover	Mix stand
141	JOCC-1	Central of Jordan	Balaqa		BA-16	Jordan	32.036	35.7093	973	Valley	Arable	Farmer field	Field	5-25% ground cover	Mix stand
142	JOCC-1	Central of Jordan	Balaqa	Maysarah	BA-3	Jordan	32.1296	35.6796	729	Mountain	Forest	Forest margin	Field	>25% ground cover	Mix stand
143	JOCC-1	Central of Jordan	Balaqa		BA-17	Jordan	32.1293	35.6813	729	Mountain	Forest	Forest	Naturally	> 25% ground cover	Mix stand
144	JOCC-1	Central of Jordan	Balaqa		BA-18	Jordan	32.1293	35.6813	729	Mountain	Forest	Forest	Naturally	> 25% ground cover	Mix stand
145	JOCC-1	Central of Jordan	Balaqa		BA-19	Jordan	32.1293	35.6813	729	Mountain	Forest	Forest	Naturally	> 25% ground cover	Mix stand
146	JOCC-1	Central of Jordan	Balaqa		BA-20	Jordan	32.1293	35.6813	729	Mountain	Forest	Forest	Naturally	> 25% ground cover	Mix stand
147	JOCC-1	Central of Jordan	Balaqa		BA-21	Jordan	32.1293	35.6813	729	Mountain	Forest	Forest	Naturally	> 25% ground cover	Mix stand
148	JOCC-1	Central of Jordan	Balaqa		BA-22	Jordan	32.1293	35.6813	729	Mountain	Forest	Forest	Naturally	> 25% ground cover	Mix stand
149	JOCC-1	Central of Jordan	Balaqa		BA-23	Jordan	32.1293	35.6794	729	Mountain	Forest	Forest	Naturally	> 25% ground cover	Mix stand
150	JOCC-1	Central of Jordan	Balaqa		BA-24	Jordan	32.1293	35.6794	729	Mountain	Forest	Forest	Naturally	> 25% ground cover	Mix stand
151	JOCC-1	Central of Jordan	Balaqa	Shafa-Badran	BA-1	Jordan	32.0239	35.9128	910	Plain	Arable	Farmer field	Field	1-5% ground cover	Mix stand
152	JOCC-1	Central of Jordan	Balaqa		BA-2	Jordan	32.0239	35.9128	910	Plain	Arable	Farmer field	Field	1-5% ground cover	Mix stand
153	JOCC-1	Central of Jordan	Balaqa		BA-8	Jordan	32.0239	35.9128	900	Hillside	Arable	Farmer field	Field	1-5% ground cover	Pure stand
154	JOCC-1	Central of Jordan	Balaqa		BA-9	Jordan	32.0239	35.9128	900	Hillside	Arable	Farmer field	Field	1-5% ground cover	Pure stand
155	JOCC-1	Central of Jordan	Balaqa		BA-13	Jordan	32.0239	35.9128	910	Hillside	Arable	Farmer field	Field	1-5% ground cover	Pure stand
156	JOCC-1	Central of Jordan	Balaqa	Umm-Joza	BA-10	Jordan	32.0929	35.7416	880	Mountain	Arable	Farmer field	Field	1-5% ground cover	Mix stand
157	JOCC-1	Central of Jordan	Balaqa		BA-11	Jordan	32.0926	35.7417	880	Mountain	Arable	Farmer field	Field	5-25% ground cover	Mix stand
158	JOCC-1	South of Jordan	Karak	Aiy	KR-1	Jordan	31.158	35.6417	759	Upland	Arable	Mountain hiltop	Field	5-25% ground cover	Pure stand
159	JOCC-1	South of Jordan	Karak		KR-2	Jordan	31.158	35.6417	759	Upland	Arable	Mountain hiltop	Field	5-25% ground cover	Pure stand
160	JOCC-1	South of Jordan	Karak		KR-3	Jordan	31.158	35.6417	759	Upland	Arable	Mountain hiltop	Field	5-25% ground cover	Pure stand
161	JOCC-1	South of Jordan	Karak		KR-4	Jordan	31.153	35.6393	709	Upland	Range land	Mountain hiltop	Naturally	5-25% ground cover	Pure stand
162	JOCC-1	South of Jordan	Karak		KR-5	Jordan	31.153	35.6393	709	Upland	Range land	Mountain hiltop	Naturally	5-25% ground cover	Pure stand
163	JOCC-1	South of Jordan	Karak		KR-6	Jordan	31.153	35.6393	709	Upland	Range land	Mountain hiltop	Naturally	5-25% ground cover	Pure stand
164	JOCC-1	South of Jordan	Karak		KR-7	Jordan	31.153	35.6393	709	Upland	Range land	Mountain hiltop	Naturally	5-25% ground cover	Pure stand
165	JOCC-1	South of Jordan	Karak	Al Taybeh	KR-8	Jordan	31.0465	35.6282	940	Valley	Arable	Valley bottom	Field	5-25% ground cover	Pure stand
166	JOCC-1	South of Jordan	Karak		KR-9	Jordan	31.0465	35.6282	940	Valley	Arable	Valley bottom	Field	5-25% ground cover	Pure stand
167	JOCC-1	South of Jordan	Karak		KR-10	Jordan	31.0465	35.6282	940	Valley	Arable	Valley bottom	Field	5-25% ground cover	Pure stand
168	JOCC-1	South of Jordan	Karak		KR-11	Jordan	31.0495	35.6277	915	Valley	Arable	Valley bottom	Field	5-25% ground cover	Pure stand
169	JOCC-1	South of Jordan	Karak		KR-12	Jordan	31.0495	35.6277	915	Valley	Arable	Valley bottom	Field	5-25% ground cover	Pure stand
170	JOCC-1	South of Jordan	Karak		KR-15	Jordan	31.0465	35.6282	942	Valley	Arable	Valley bottom	Field	5-25% ground cover	Pure stand
171	JOCC-1	South of Jordan	Karak		KR-16	Jordan	31.0465	35.6282	943	Valley	Arable	Valley bottom	Field	5-25% ground cover	Pure stand
172	JOCC-1	South of Jordan	Karak	Iraq	KR-13	Jordan	31.0838	35.0495	729	Valley	Arable	Hill side	Field	5-25% ground cover	Mix stand
173	JOCC-1	South of Jordan	Karak		KR-14	Jordan	31.0838	35.0495	729	Valley	Arable	Hill side	Field	5-25% ground cover	Mix stand
174	JOCC-1	South of Jordan	Ma’an	Megaraeh	MN-1	Jordan	30.5344	35.5736	1182	Plateau	Range land	Farmer field	Field	5 % ground cover	Pure stand
175	JOCC-1	South of Jordan	Ma’an		MN-2	Jordan	30.5344	35.5736	1182	Plateau	Range land	Farmer field	Field	5 % ground cover	Pure stand
176	JOCC-1	South of Jordan	Ma’an		MN-3	Jordan	30.5336	35.5786	1163	Plateau	Range land	Farmer field	Field	5 % ground cover	Mix stand
177	JOCC-1	South of Jordan	Ma’an		MN-4	Jordan	30.5336	35.5786	1163	Plateau	Range land	Farmer field	Field	5 % ground cover	Mix stand
178	JOCC-1	South of Jordan	Ma’an	Wadi Musa	MN-5	Jordan	30.3238	35.4838	1139	Plain	Arable	Farmer field	Field	5 % ground cover	Pure stand
179	JOCC-1	South of Jordan	Ma’an		MN-6	Jordan	30.3238	35.4839	1139	Plain	Arable	Farmer field	Field	5 % ground cover	Pure stand
180	JOCC-1	South of Jordan	Ma’an		MN-7	Jordan	30.3238	35.4839	1204	Plain	Arable	Farmer field	Field	5 % ground cover	Pure stand
181	JOCC-1	South of Jordan	Ma’an		MN-8	Jordan	30.3237	35.4862	1220	Valley	Arable	Farmer field	Field	> 25 % ground cover	Mix stand
182	JOCC-1	South of Jordan	Ma’an		MN-9	Jordan	30.3258	35.4842	1168	Valley	Arable	Farmer field	Field	> 25 % ground cover	Mix stand
183	JOCC-1	South of Jordan	Ma’an		MN-10	Jordan	30.3259	35.4842	1168	Valley	Arable	Farmer field	Field	> 25 % ground cover	Mix stand
184	JOCC-1	South of Jordan	Ma’an		MN-11	Jordan	30.3249	35.4837	1139	Valley	Arable	Farmer field	Field	> 25 % ground cover	Mix stand
185	JOCC-1	South of Jordan	Ma’an		MN-12	Jordan	30.325	35.4837	1139	Valley	Arable	Farmer field	Field	> 25 % ground cover	Mix stand
186	JOCC-1	South of Jordan	Ma’an	Wadi Rum	MN-13	Jordan	29.3421	35.2743	1010	Plain	Desert	Sand bank	Naturally	1 % ground cover	Patchy
187	JOCC-1	South of Jordan	Ma’an		MN-14	Jordan	29.3359	35.2861	1101	Plain	Desert	Sand bank	Naturally	1 % ground cover	Patchy
188	JOCC-1	South of Jordan	Tafilah	Aema	TF-1	Jordan	30.8782	35.5965	870	Upland	Arable	Farmer field	Field	5 - 25 % ground cover	Pure stand
189	JOCC-1	South of Jordan	Tafilah		TF-2	Jordan	30.8782	35.5965	870	Upland	Arable	Farmer field	Field	5- 25 % ground cover	Pure stand
190	JOCC-1	South of Jordan	Tafilah		TF-3	Jordan	30.8782	35.5965	870	Upland	Arable	Farmer field	Field	5 - 25 % ground cover	Pure stand
191	JOCC-1	South of Jordan	Tafilah		TF-4	Jordan	30.8782	35.5965	870	Upland	Arable	Farmer field	Field	5 - 25 % ground cover	Pure stand
192	JOCC-1	South of Jordan	Tafilah		TF-5	Jordan	30.8834	35.591	693	Valley	Arable	Farmer field	Field	5- 25 % ground cover	Pure stand
193	JOCC-1	South of Jordan	Tafilah		TF-6	Jordan	30.8834	35.591	693	Valley	Arable	Farmer field	Field	5 - 25 % ground cover	Pure stand
194	JOCC-1	South of Jordan	Tafilah		TF-13	Jordan	30.8834	35.5909	693	Valley	Arable	Farmer field	Field	5 - 25 % ground cover	Pure stand
195	JOCC-1	South of Jordan	Tafilah	EL-Balad	TF-7	Jordan	30.8396	35.6135	992	Plain	Arable	Farmer field	Field	5 - 25 % ground cover	Pure stand
196	JOCC-1	South of Jordan	Tafilah		TF-8	Jordan	30.8396	35.6135	992	Plain	Arable	Farmer field	Field	5 - 25 % ground cover	Pure stand
197	JOCC-1	South of Jordan	Tafilah		TF-9	Jordan	30.8396	35.6135	992	Plain	Arable	Farmer field	Field	5 - 25 % ground cover	Pure stand
198	JOCC-1	South of Jordan	Tafilah	El-Meshref	TF-10	Jordan	30.8406	35.6307	1008	Plateau	Arable	Hill side	Field	5 - 25 % ground cover	Pure stand
199	JOCC-1	South of Jordan	Tafilah		TF-11	Jordan	30.8406	35.6307	1008	Plateau	Arable	Hill side	Field	5 - 25 % ground cover	Pure stand
200	JOCC-1	South of Jordan	Tafilah		TF-12	Jordan	30.8406	35.6307	1008	Plateau	Arable	Hill side	Field	5 - 25 % ground cover	Pure stand
1	JOCC-2	North of Jordan	Jarash	Borma	JA-40	Jordan	32.2172	35.7831	450	Plain	Arable	Farmer field	Field	1-5% ground cover	Pure stand
2	JOCC-2	North of Jordan	Jarash		JA-41	Jordan	32.2172	35.7832	450	Plain	Arable	Farmer field	Field	1-5% ground cover	Pure stand
3	JOCC-2	North of Jordan	Jarash		JA-42	Jordan	32.2172	35.7832	450	Plain	Arable	Farmer field	Field	1-5% ground cover	Pure stand
4	JOCC-2	North of Jordan	Jarash		JA-43	Jordan	32.2172	35.7832	450	Plain	Arable	Farmer field	Field	1-5% ground cover	Pure stand
5	JOCC-2	North of Jordan	Jarash		JA-44	Jordan	32.2172	35.7832	450	Plain	Arable	Farmer field	Field	1-5% ground cover	Pure stand
6	JOCC-2	North of Jordan	Jarash		JA-45	Jordan	32.2172	35.7832	450	Plain	Arable	Farmer field	Field	1-5% ground cover	Pure stand
7	JOCC-2	North of Jordan	Jarash		JA-46	Jordan	32.2096	35.7792	450	Mountain	Forest	Forest	Naturally	Few scattered individuals	Patchy
8	JOCC-2	North of Jordan	Jarash		JA-47	Jordan	32.2096	35.7792	450	Mountain	Forest	Forest	Naturally	Few scattered individuals	Patchy
9	JOCC-2	North of Jordan	Jarash		JA-48	Jordan	32.2096	35.7792	457	Mountain	Forest	Forest	Naturally	Few scattered individuals	Patchy
10	JOCC-2	North of Jordan	Jarash		JA-49	Jordan	32.2096	35.7792	457	Mountain	Forest	Forest	Naturally	Few scattered individuals	Patchy
11	JOCC-2	North of Jordan	Jarash		JA-50	Jordan	32.2096	35.7792	457	Mountain	Forest	Forest	Naturally	Few scattered individuals	Patchy
12	JOCC-2	North of Jordan	Jarash		JA-51	Jordan	32.2096	35.7792	457	Mountain	Forest	Forest	Naturally	Few scattered individuals	Patchy
13	JOCC-2	North of Jordan	Jarash		JA-52	Jordan	32.2096	35.7792	445	Mountain	Forest	Forest	Naturally	Few scattered individuals	Patchy
14	JOCC-2	North of Jordan	Jarash		JA-53	Jordan	32.2096	35.7792	445	Mountain	Forest	Forest	Naturally	Few scattered individuals	Patchy
15	JOCC-2	North of Jordan	Jarash		JA-54	Jordan	32.2096	35.7792	445	Mountain	Forest	Forest	Naturally	Few scattered individuals	Patchy
16	JOCC-2	North of Jordan	Jarash		JA-55	Jordan	32.2096	35.7792	445	Mountain	Forest	Forest	Naturally	Few scattered individuals	Patchy
17	JOCC-2	North of Jordan	Jarash		JA-56	Jordan	32.2096	35.7792	445	Mountain	Forest	Forest	Naturally	Few scattered individuals	Patchy
18	JOCC-2	North of Jordan	Jarash		JA-57	Jordan	32.2096	35.7792	440	Mountain	Forest	Forest	Naturally	Few scattered individuals	Patchy
19	JOCC-2	North of Jordan	Jarash		JA-58	Jordan	32.2096	35.7792	440	Mountain	Forest	Forest	Naturally	Few scattered individuals	Patchy
20	JOCC-2	North of Jordan	Jarash		JA-59	Jordan	32.2096	35.7792	440	Hill	Forest	Forest	Naturally	Few scattered individuals	Patchy
21	JOCC-2	North of Jordan	Jarash		JA-60	Jordan	32.2117	35.7821	460	Hill	Shrub land	Field edges	Naturally	Few scattered individuals	Patchy
22	JOCC-2	North of Jordan	Jarash		JA-61	Jordan	32.2117	35.7821	460	Hill	Shrub land	Field edges	Naturally	Few scattered individuals	Patchy
23	JOCC-2	North of Jordan	Jarash		JA-62	Jordan	32.2117	35.7821	460	Hill	Shrub land	Field edges	Naturally	Few scattered individuals	Patchy
24	JOCC-2	North of Jordan	Jarash		JA-63	Jordan	32.2117	35.7822	460	Hill	Forest	Forest	Naturally	Few scattered individuals	Patchy
25	JOCC-2	North of Jordan	Jarash		JA-64	Jordan	32.2117	35.7822	460	Hill	Shrub land	Field edges	Naturally	Few scattered individuals	Patchy
26	JOCC-2	North of Jordan	Jarash		JA-65	Jordan	32.2117	35.7822	460	Hill	Shrub land	Field edges	Naturally	Few scattered individuals	Patchy
27	JOCC-2	North of Jordan	Jarash		JA-66	Jordan	32.2117	35.7822	460	Plain	Shrub land	Field edges	Naturally	Few scattered individuals	Patchy
28	JOCC-2	North of Jordan	Jarash		JA-67	Jordan	32.2117	35.7922	460	Plain	Forest	Field edges	Naturally	Few scattered individuals	Patchy
29	JOCC-2	North of Jordan	Jarash		JA-68	Jordan	32.2159	35.7991	470	Mountain	Forest	Forest	Naturally	Few scattered individuals	Patchy
30	JOCC-2	North of Jordan	Jarash		JA-69	Jordan	32.2159	35.7991	470	Mountain	Forest	Forest	Naturally	Few scattered individuals	Patchy
31	JOCC-2	North of Jordan	Jarash		JA-70	Jordan	32.2159	35.7991	470	Mountain	Forest	Forest	Naturally	Few scattered individuals	Patchy
32	JOCC-2	North of Jordan	Jarash		JA-71	Jordan	32.2159	35.7991	470	Mountain	Forest	Forest	Naturally	Few scattered individuals	Patchy
33	JOCC-2	North of Jordan	Jarash		JA-72	Jordan	32.2159	35.7991	470	Mountain	Forest	Forest	Naturally	Few scattered individuals	Patchy
34	JOCC-2	North of Jordan	Jarash		JA-73	Jordan	32.2159	35.7991	470	Mountain	Forest	Forest	Naturally	Few scattered individuals	Patchy
35	JOCC-2	North of Jordan	Jarash		JA-74	Jordan	32.2159	35.7991	470	Mountain	Forest	Forest	Naturally	Few scattered individuals	Patchy
36	JOCC-2	North of Jordan	Jarash		JA-75	Jordan	32.2171	35.7831	450	Plain	Arable	Farmer field	Field	1-5% ground cover	Uniform- mixed stand
37	JOCC-2	North of Jordan	Jarash		JA-76	Jordan	32.2171	35.7832	450	Plain	Arable	Farmer field	Field	1-5% ground cover	Uniform- mixed stand
38	JOCC-2	North of Jordan	Jarash		JA-77	Jordan	32.2172	35.7832	450	Plain	Arable	Farmer field	Field	1-5% ground cover	Uniform- mixed stand
39	JOCC-2	North of Jordan	Jarash		JA-78	Jordan	32.2173	35.7832	450	Plain	Arable	Farmer field	Field	1-5% ground cover	Uniform- mixed stand
40	JOCC-2	North of Jordan	Jarash		JA-79	Jordan	32.2174	35.7832	450	Plain	Arable	Farmer field	Field	1-5% ground cover	Uniform- mixed stand
41	JOCC-2	North of Jordan	Jarash		JA-80	Jordan	32.2172	35.7832	450	Plain	Arable	Farmer field	Field	1-5% ground cover	Uniform- mixed stand
42	JOCC-2	North of Jordan	Jarash		JA-81	Jordan	32.2162	35.7832	446	Plain	Arable	Farmer field	Field	1-5% ground cover	Uniform- mixed stand
43	JOCC-2	North of Jordan	Jarash		JA-82	Jordan	32.2162	35.7832	446	Plain	Arable	Farmer field	Field	1-5% ground cover	Uniform- mixed stand
44	JOCC-2	North of Jordan	Jarash		JA-83	Jordan	32.2162	35.7832	446	Plain	Arable	Farmer field	Field	1-5% ground cover	Uniform- mixed stand
45	JOCC-2	Central of Jordan	Balaqa	ArRummain	BA-96	Jordan	32.106	35.8009	532	Plain	Arable	Farmer field	Field	5-25% ground cover	Pure stand
46	JOCC-2	Central of Jordan	Balaqa		BA-97	Jordan	32.106	35.8009	532	Plain	Arable	Farmer field	Field	5-25% ground cover	Pure stand
47	JOCC-2	Central of Jordan	Balaqa		BA-98	Jordan	32.106	35.8009	532	Plain	Arable	Farmer field	Field	5-25% ground cover	Pure stand
48	JOCC-2	Central of Jordan	Balaqa		BA-99	Jordan	32.106	35.8009	532	Plain	Arable	Farmer field	Field	5-25% ground cover	Pure stand
49	JOCC-2	Central of Jordan	Balaqa		BA-100	Jordan	32.106	35.8009	532	Plain	Arable	Farmer field	Field	5-25% ground cover	Pure stand
50	JOCC-2	Central of Jordan	Balaqa		BA-101	Jordan	32.106	35.8009	532	Plain	Arable	Farmer field	Field	5-25% ground cover	Pure stand
51	JOCC-2	Central of Jordan	Balaqa		BA-102	Jordan	32.1063	35.8008	541	Plain	Arable	Farmer field	Field	5-25% ground cover	Pure stand
52	JOCC-2	Central of Jordan	Balaqa		BA-103	Jordan	32.1063	35.8008	541	Plain	Arable	Farmer field	Field	5-25% ground cover	Pure stand
53	JOCC-2	Central of Jordan	Balaqa		BA-104	Jordan	32.1063	35.8008	541	Plain	Arable	Farmer field	Field	5-25% ground cover	Pure stand
54	JOCC-2	Central of Jordan	Balaqa		BA-105	Jordan	32.1063	35.8008	541	Plain	Arable	Farmer field	Field	5-25% ground cover	Pure stand
55	JOCC-2	Central of Jordan	Balaqa		BA-106	Jordan	32.1063	35.8008	541	Plain	Arable	Farmer field	Field	5-25% ground cover	Pure stand
56	JOCC-2	Central of Jordan	Balaqa		BA-107	Jordan	32.1063	35.8008	541	Plain	Arable	Farmer field	Field	5-25% ground cover	Patchy
57	JOCC-2	Central of Jordan	Balaqa		BA-108	Jordan	32.1063	35.8008	541	Hill	Forest	Forest	Naturally	Few scattered individuals	Patchy
58	JOCC-2	Central of Jordan	Balaqa		BA-109	Jordan	32.1073	35.8008	541	Hill	Forest	Forest	Naturally	Few scattered individuals	Patchy
59	JOCC-2	Central of Jordan	Balaqa		BA-110	Jordan	32.1073	35.8008	567	Hill	Forest	Forest	Naturally	Few scattered individuals	Patchy
60	JOCC-2	Central of Jordan	Balaqa		BA-111	Jordan	32.1073	35.8008	567	Hill	Forest	Forest	Naturally	Few scattered individuals	Pure stand
61	JOCC-2	Central of Jordan	Balaqa	Buyoida	BA-114	Jordan	32.0738	35.8451	467	Plain	Arable	Farmer field	Field	5-25% ground cover	Pure stand
62	JOCC-2	Central of Jordan	Balaqa		BA-115	Jordan	32.0738	35.8451	468	Plain	Arable	Farmer field	Field	5-25% ground cover	Pure stand
63	JOCC-2	Central of Jordan	Balaqa		BA-116	Jordan	32.1613	35.7248	499	Plain	Arable	Farmer field	Field	5-25% ground cover	Pure stand
64	JOCC-2	Central of Jordan	Balaqa		BA-117	Jordan	32.1612	35.7248	490	Plain	Arable	Farmer field	Field	5-25% ground cover	Pure stand
65	JOCC-2	Central of Jordan	Balaqa		BA-118	Jordan	32.1613	35.7248	480	Hill	Arable	Farmer field	Field	5-25% ground cover	Pure stand
66	JOCC-2	Central of Jordan	Balaqa		BA-119	Jordan	32.1613	35.7248	490	Hill	Arable	Farmer field	Field	5-25% ground cover	Pure stand
67	JOCC-2	Central of Jordan	Balaqa		BA-120	Jordan	32.1613	35.7248	491	Hill	Arable	Farmer field	Field	5-25% ground cover	Pure stand
68	JOCC-2	Central of Jordan	Balaqa		BA-121	Jordan	32.1613	35.7248	495	Hill	Arable	Farmer field	Field	5-25% ground cover	Pure stand
69	JOCC-2	Central of Jordan	Balaqa		BA-122	Jordan	32.1613	35.7248	498	Hill	Arable	Farmer field	Field	5-25% ground cover	Pure stand
70	JOCC-2	Central of Jordan	Balaqa		BA-123	Jordan	32.1614	35.7248	495	Hill	Arable	Farmer field	Field	5-25% ground cover	Pure stand
71	JOCC-2	Central of Jordan	Balaqa		BA-124	Jordan	32.1614	35.7248	495	Hill	Arable	Farmer field	Field	5-25% ground cover	Pure stand
72	JOCC-2	Central of Jordan	Balaqa		BA-125	Jordan	32.1614	35.7248	495	Hill	Arable	Farmer field	Field	5-25% ground cover	Pure stand
73	JOCC-2	Central of Jordan	Balaqa		BA-126	Jordan	32.1613	35.7248	495	Hill	Arable	Farmer field	Field	5-25% ground cover	Pure stand
74	JOCC-2	Central of Jordan	Balaqa	Maysarah	BA-31	Jordan	32.1293	35.6898	733	Mountain	Forest	Forest	Naturally	Few scattered individuals	Patchy
75	JOCC-2	Central of Jordan	Balaqa		BA-32	Jordan	32.1293	35.6898	733	Mountain	Forest	Forest	Naturally	Few scattered individuals	Patchy
76	JOCC-2	Central of Jordan	Balaqa		BA-33	Jordan	32.1296	35.6796	725	Mountain	Forest	Forest	Naturally	Few scattered individuals	Patchy
77	JOCC-2	Central of Jordan	Balaqa		BA-34	Jordan	32.1296	35.6796	725	Mountain	Forest	Forest margin	Naturally	Few scattered individuals	Patchy
78	JOCC-2	Central of Jordan	Balaqa		BA-35	Jordan	32.1296	35.6796	725	Mountain	Forest	Forest margin	Naturally	Few scattered individuals	Patchy
79	JOCC-2	Central of Jordan	Balaqa		BA-36	Jordan	32.1293	35.6794	729	Mountain	Forest	Forest margin	Naturally	Few scattered individuals	Patchy
80	JOCC-2	Central of Jordan	Balaqa		BA-37	Jordan	32.1295	35.6794	729	Mountain	Forest	Forest margin	Naturally	Few scattered individuals	Patchy
81	JOCC-2	Central of Jordan	Balaqa		BA-38	Jordan	32.1295	35.6794	733	Mountain	Forest	Forest margin	Naturally	Few scattered individuals	Patchy
82	JOCC-2	Central of Jordan	Balaqa		BA-39	Jordan	32.1295	35.6794	725	Mountain	Forest	Forest margin	Naturally	Few scattered individuals	Patchy
83	JOCC-2	Central of Jordan	Balaqa		BA-40	Jordan	32.1295	35.6794	725	Mountain	Forest	Forest margin	Naturally	Few scattered individuals	Patchy
84	JOCC-2	Central of Jordan	Balaqa		BA-41	Jordan	32.1295	35.6794	725	Mountain	Forest	Forest margin	Naturally	Few scattered individuals	Patchy
85	JOCC-2	Central of Jordan	Balaqa		BA-42	Jordan	32.1295	35.6794	725	Mountain	Forest	Forest margin	Naturally	Few scattered individuals	Patchy
86	JOCC-2	Central of Jordan	Balaqa		BA-43	Jordan	32.1295	35.6794	725	Mountain	Forest	Forest margin	Naturally	Few scattered individuals	Patchy
87	JOCC-2	Central of Jordan	Balaqa		BA-44	Jordan	32.1295	35.6794	730	Hill	Forest	Forest	Naturally	Few scattered individuals	Patchy
88	JOCC-2	Central of Jordan	Balaqa		BA-45	Jordan	32.1295	35.6794	728	Hill	Forest	Forest	Naturally	Few scattered individuals	Patchy
89	JOCC-2	Central of Jordan	Balaqa		BA-46	Jordan	32.1295	35.6794	728	Hill	Forest	Forest	Naturally	Few scattered individuals	Patchy
90	JOCC-2	Central of Jordan	Balaqa		BA-47	Jordan	32.1295	35.6794	728	Hill	Forest	Forest	Naturally	Few scattered individuals	Patchy
91	JOCC-2	Central of Jordan	Balaqa		BA-48	Jordan	32.1295	35.6794	728	Hill	Forest	Forest	Naturally	Few scattered individuals	Patchy
92	JOCC-2	Central of Jordan	Balaqa		BA-49	Jordan	32.1295	35.6794	728	Hill	Forest	Forest	Naturally	Few scattered individuals	Patchy
93	JOCC-2	Central of Jordan	Balaqa		BA-50	Jordan	32.1295	35.6794	728	Hill	Forest	Forest	Naturally	Few scattered individuals	Patchy
94	JOCC-2	Central of Jordan	Balaqa		BA-51	Jordan	32.1295	35.6794	730	Plain	Forest	Forest	Naturally	Few scattered individuals	Patchy
95	JOCC-2	Central of Jordan	Balaqa		BA-52	Jordan	32.1295	35.6794	730	Plain	Forest	Forest	Naturally	Few scattered individuals	Patchy
96	JOCC-2	Central of Jordan	Balaqa		BA-53	Jordan	32.1295	35.6794	730	Plain	Arable	Farmer field	Field	1% ground cover	Uniform- mixed stand
97	JOCC-2	Central of Jordan	Balaqa		BA-54	Jordan	32.1295	35.6794	730	Plain	Arable	Farmer field	Field	1% ground cover	Uniform- mixed stand
98	JOCC-2	Central of Jordan	Balaqa		BA-55	Jordan	32.1295	35.6794	730	Plain	Arable	Farmer field	Field	1% ground cover	Uniform- mixed stand
99	JOCC-2	Central of Jordan	Balaqa		BA-56	Jordan	32.1295	35.6794	730	Plain	Arable	Farmer field	Field	1% ground cover	Uniform- mixed stand
100	JOCC-2	Central of Jordan	Balaqa		BA-57	Jordan	32.1295	35.6794	730	Plain	Arable	Farmer field	Field	1% ground cover	Uniform- mixed stand
101	JOCC-2	Central of Jordan	Balaqa		BA-58	Jordan	32.1297	35.6799	714	Plain	Forest	Forest	Naturally	Few scattered individuals	Patchy
102	JOCC-2	Central of Jordan	Balaqa		BA-59	Jordan	32.1296	35.6799	710	Hill	Forest	Forest margin	Naturally	Few scattered individuals	Patchy
103	JOCC-2	Central of Jordan	Balaqa		BA-60	Jordan	32.1296	35.6799	710	Mountain	Forest	Forest	Naturally	Few scattered individuals	Patchy
104	JOCC-2	Central of Jordan	Balaqa		BA-61	Jordan	32.1296	35.6799	705	Mountain	Forest	Forest	Naturally	Few scattered individuals	Patchy
105	JOCC-2	Central of Jordan	Balaqa		BA-62	Jordan	32.1297	35.6799	705	Mountain	Forest	Forest	Naturally	Few scattered individuals	Patchy
106	JOCC-2	Central of Jordan	Balaqa		BA-63	Jordan	32.1297	35.6799	705	Mountain	Forest	Forest	Naturally	Few scattered individuals	Patchy
107	JOCC-2	Central of Jordan	Balaqa		BA-64	Jordan	32.1297	35.6799	708	Mountain	Forest	Forest	Naturally	Few scattered individuals	Patchy
108	JOCC-2	Central of Jordan	Balaqa		BA-65	Jordan	32.1297	35.6799	708	Mountain	Forest	Forest	Naturally	Few scattered individuals	Patchy
109	JOCC-2	Central of Jordan	Balaqa		BA-66	Jordan	32.1297	35.6799	708	Mountain	Forest	Forest	Naturally	Few scattered individuals	Patchy
110	JOCC-2	Central of Jordan	Balaqa		BA-67	Jordan	32.1297	35.6799	709	Mountain	Forest	Forest	Naturally	Few scattered individuals	Patchy
111	JOCC-2	Central of Jordan	Balaqa		BA-68	Jordan	32.1297	35.6799	709	Mountain	Forest	Forest	Naturally	Few scattered individuals	Patchy
112	JOCC-2	Central of Jordan	Balaqa		BA-69	Jordan	32.1297	35.6799	709	Mountain	Forest	Forest	Naturally	Few scattered individuals	Patchy
113	JOCC-2	Central of Jordan	Balaqa		BA-70	Jordan	32.1297	35.6799	709	Mountain	Forest	Forest	Naturally	Few scattered individuals	Patchy
114	JOCC-2	Central of Jordan	Balaqa		BA-71	Jordan	32.1297	35.6799	711	Mountain	Forest	Forest	Naturally	Few scattered individuals	Patchy
115	JOCC-2	Central of Jordan	Balaqa		BA-72	Jordan	32.1297	35.6799	711	Mountain	Forest	Forest	Naturally	Few scattered individuals	Patchy
116	JOCC-2	Central of Jordan	Balaqa		BA-73	Jordan	32.1297	35.6799	711	Mountain	Forest	Forest	Naturally	Few scattered individuals	Patchy
117	JOCC-2	Central of Jordan	Balaqa		BA-74	Jordan	32.1296	35.6799	713	Hill	Forest	Forest margin	Naturally	Few scattered individuals	Patchy
118	JOCC-2	Central of Jordan	Balaqa		BA-75	Jordan	32.1296	35.6799	709	Hill	Forest	Forest margin	Naturally	Few scattered individuals	Patchy
119	JOCC-2	Central of Jordan	Balaqa		BA-76	Jordan	32.1296	35.6799	709	Hill	Forest	Forest margin	Naturally	Few scattered individuals	Patchy
120	JOCC-2	Central of Jordan	Balaqa		BA-77	Jordan	32.1296	35.6799	709	Hill	Forest	Forest margin	Naturally	Few scattered individuals	Patchy
121	JOCC-2	Central of Jordan	Balaqa		BA-78	Jordan	32.1296	35.6799	709	Hill	Forest	Forest margin	Naturally	Few scattered individuals	Patchy
122	JOCC-2	Central of Jordan	Balaqa		BA-79	Jordan	32.1296	35.6799	709	Hill	Forest	Forest margin	Naturally	Few scattered individuals	Patchy
123	JOCC-2	Central of Jordan	Balaqa	Shafa-Badran	BA-127	Jordan	32.0607	35.9233	990	Hill	Arable	Farmer field	Field	5-25% ground cover	Pure stand
124	JOCC-2	Central of Jordan	Balaqa		BA-128	Jordan	32.0607	35.9233	990	Hill	Arable	Farmer field	Field	5-25% ground cover	Pure stand
125	JOCC-2	Central of Jordan	Balaqa		BA-129	Jordan	32.0438	35.9334	900	Hill	Arable	Farmer field	Field	Few scattered individuals	Patchy
126	JOCC-2	Central of Jordan	Balaqa		BA-130	Jordan	32.0438	35.9334	900	Hill	Arable	Farmer field	Field	Few scattered individuals	Patchy
127	JOCC-2	Central of Jordan	Balaqa	Umm Jozeh	BA-82	Jordan	32.0922	35.7417	871	Mountain	Arable	Farmer field	Field	1-5% ground cover	Uniform- mixed stand
128	JOCC-2	Central of Jordan	Balaqa		BA-83	Jordan	32.0924	35.7417	880	Mountain	Arable	Farmer field	Field	5-25% ground cover	Pure stand
129	JOCC-2	Central of Jordan	Balaqa		BA-84	Jordan	32.0924	35.7417	880	Mountain	Arable	Farmer field	Field	5-25% ground cover	Pure stand
130	JOCC-2	Central of Jordan	Balaqa		BA-85	Jordan	32.0924	35.7417	880	Mountain	Arable	Farmer field	Field	5-25% ground cover	Pure stand
131	JOCC-2	Central of Jordan	Balaqa		BA-86	Jordan	32.0924	35.7417	880	Mountain	Arable	Farmer field	Field	5-25% ground cover	Pure stand
132	JOCC-2	Central of Jordan	Balaqa		BA-87	Jordan	32.0924	35.7417	880	Mountain	Arable	Farmer field	Field	5-25% ground cover	Pure stand
133	JOCC-2	Central of Jordan	Balaqa		BA-88	Jordan	32.0924	35.7417	880	Mountain	Arable	Farmer field	Field	5-25% ground cover	Pure stand
134	JOCC-2	Central of Jordan	Balaqa		BA-89	Jordan	32.0922	35.7418	884	Mountain	Arable	Farmer field	Field	5-25% ground cover	Pure stand
135	JOCC-2	Central of Jordan	Balaqa		BA-90	Jordan	32.0922	35.7418	884	Plain	Arable	Farmer field	Field	5-25% ground cover	Pure stand
136	JOCC-2	Central of Jordan	Balaqa		BA-91	Jordan	32.0922	35.7418	884	Plain	Arable	Farmer field	Field	5-25% ground cover	Pure stand
137	JOCC-2	Central of Jordan	Balaqa		BA-92	Jordan	32.0922	35.7418	884	Plain	Arable	Farmer field	Field	5-25% ground cover	Pure stand
138	JOCC-2	Central of Jordan	Balaqa		BA-93	Jordan	32.0922	35.7418	885	Plain	Arable	Farmer field	Field	5-25% ground cover	Pure stand
1	JGBOC	Central of Jordan	Madaba	Gene Bank	Jlott	Syria	31.7739	35.8033	790	Plain	Arable	Gene Bank	Field	5-25% ground cover	Pure stand
2	JGBOC	Central of Jordan	Madaba		Sourani	Syria	31.7739	35.8033	790	Plain	Arable	Gene Bank	Field	5-25% ground cover	Pure stand
3	JGBOC	Central of Jordan	Madaba		Mary	Iran	31.7739	35.8033	790	Plain	Arable	Gene Bank	Field	5-25% ground cover	Pure stand
4	JGBOC	Central of Jordan	Madaba		Doebli	Syria	31.7739	35.8033	790	Plain	Arable	Gene Bank	Field	5-25% ground cover	Pure stand
5	JGBOC	Central of Jordan	Madaba		Qaissy	Syria	31.7739	35.8033	790	Plain	Arable	Gene Bank	Field	5-25% ground cover	Pure stand
6	JGBOC	Central of Jordan	Madaba		Konservolia	Greece	31.7739	35.8033	790	Plain	Arable	Gene Bank	Field	5-25% ground cover	Pure stand
7	JGBOC	Central of Jordan	Madaba		San Francesco	Italy	31.7739	35.8033	790	Plain	Arable	Gene Bank	Field	5-25% ground cover	Pure stand
8	JGBOC	Central of Jordan	Madaba		Ayvalik	Turkey	31.7739	35.8033	790	Plain	Arable	Gene Bank	Field	5-25% ground cover	Pure stand
9	JGBOC	Central of Jordan	Madaba		Picholine	France	31.7739	35.8033	790	Plain	Arable	Gene Bank	Field	5-25% ground cover	Pure stand
10	JGBOC	Central of Jordan	Madaba		Sperina	Italy	31.7739	35.8033	790	Plain	Arable	Gene Bank	Field	5-25% ground cover	Pure stand
11	JGBOC	Central of Jordan	Madaba		Abou-Salt	Syria	31.7739	35.8033	790	Plain	Arable	Gene Bank	Field	5-25% ground cover	Pure stand
12	JGBOC	Central of Jordan	Madaba		Rasie	Jordan	31.7739	35.8033	790	Plain	Arable	Gene Bank	Field	5-25% ground cover	Pure stand
13	JGBOC	Central of Jordan	Madaba		Kalamata	Greece	31.7739	35.8033	790	Plain	Arable	Gene Bank	Field	5-25% ground cover	Pure stand
14	JGBOC	Central of Jordan	Madaba		Kaissy	Syria	31.7739	35.8033	790	Plain	Arable	Gene Bank	Field	5-25% ground cover	Pure stand
15	JGBOC	Central of Jordan	Madaba		Itrana	Italy	31.7739	35.8033	790	Plain	Arable	Gene Bank	Field	5-25% ground cover	Pure stand
16	JGBOC	Central of Jordan	Madaba		Enaby	Palestine	31.7739	35.8033	790	Plain	Arable	Gene Bank	Field	5-25% ground cover	Pure stand
17	JGBOC	Central of Jordan	Madaba		Leccino	Italy	31.7739	35.8033	790	Plain	Arable	Gene Bank	Field	5-25% ground cover	Pure stand
18	JGBOC	Central of Jordan	Madaba		Toffehi	Egypt	31.7739	35.8033	790	Plain	Arable	Gene Bank	Field	5-25% ground cover	Pure stand
19	JGBOC	Central of Jordan	Madaba		Nassohi Jaba	Jordan	31.7739	35.8033	790	Plain	Arable	Gene Bank	Field	5-25% ground cover	Pure stand
20	JGBOC	Central of Jordan	Madaba		Shami	Syria	31.7739	35.8033	790	Plain	Arable	Gene Bank	Field	5-25% ground cover	Pure stand
21	JGBOC	Central of Jordan	Madaba		Frantoio	Italy	31.7739	35.8033	790	Plain	Arable	Gene Bank	Field	5-25% ground cover	Pure stand
22	JGBOC	Central of Jordan	Madaba		Telmasani	Tunisia	31.7739	35.8033	790	Plain	Arable	Gene Bank	Field	5-25% ground cover	Pure stand
23	JGBOC	Central of Jordan	Madaba		Jlott	Syria	31.7739	35.8033	790	Plain	Arable	Gene Bank	Field	5-25% ground cover	Pure stand
24	JGBOC	Central of Jordan	Madaba		Nabali Muhassan	Jordan	31.7739	35.8033	790	Plain	Arable	Gene Bank	Field	5-25% ground cover	Pure stand
25	JGBOC	Central of Jordan	Madaba		Ormagic	Turkey	31.7739	35.8033	790	Plain	Arable	Gene Bank	Field	5-25% ground cover	Pure stand
26	JGBOC	Central of Jordan	Madaba		Manzanilla de Sevilla	Spain	31.7739	35.8033	790	Plain	Arable	Gene Bank	Field	5-25% ground cover	Pure stand
27	JGBOC	Central of Jordan	Madaba		Ascolana Tenera	Italy	31.7739	35.8033	790	Plain	Arable	Gene Bank	Field	5-25% ground cover	Pure stand
28	JGBOC	Central of Jordan	Madaba		Mission	USA	31.7739	35.8033	790	Plain	Arable	Gene Bank	Field	5-25% ground cover	Pure stand
29	JGBOC	Central of Jordan	Madaba		Junani	Palestine	31.7739	35.8033	790	Plain	Arable	Gene Bank	Field	5-25% ground cover	Pure stand
30	JGBOC	Central of Jordan	Madaba		Canino	Italy	31.7739	35.8033	790	Plain	Arable	Gene Bank	Field	5-25% ground cover	Pure stand
31	JGBOC	Central of Jordan	Madaba		Chemlali Sfax	Tunisia	31.7739	35.8033	790	Plain	Arable	Gene Bank	Field	5-25% ground cover	Pure stand
32	JGBOC	Central of Jordan	Madaba		Sorani	Syria	31.7739	35.8033	790	Plain	Arable	Gene Bank	Field	5-25% ground cover	Pure stand
33	JGBOC	Central of Jordan	Madaba		Jukar	Turkey	31.7739	35.8033	790	Plain	Arable	Gene Bank	Field	5-25% ground cover	Pure stand
34	JGBOC	Central of Jordan	Madaba		Off the bigon	Greece	31.7739	35.8033	790	Plain	Arable	Gene Bank	Field	5-25% ground cover	Pure stand
35	JGBOC	Central of Jordan	Madaba		Khodeiry	Syria	31.7739	35.8033	790	Plain	Arable	Gene Bank	Field	5-25% ground cover	Pure stand
36	JGBOC	Central of Jordan	Madaba		Sigoise	Algeria	31.7739	35.8033	790	Plain	Arable	Gene Bank	Field	5-25% ground cover	Pure stand
37	JGBOC	Central of Jordan	Madaba		Barouni	Tunisia	31.7739	35.8033	790	Plain	Arable	Gene Bank	Field	5-25% ground cover	Pure stand
38	JGBOC	Central of Jordan	Madaba		Coratina	Italy	31.7739	35.8033	790	Plain	Arable	Gene Bank	Field	5-25% ground cover	Pure stand
39	JGBOC	Central of Jordan	Madaba		K18	Israel	31.7739	35.8033	790	Plain	Arable	Gene Bank	Field	5-25% ground cover	Pure stand
40	JGBOC	Central of Jordan	Madaba		Nabali Balabi-1	Palestine	31.7739	35.8033	790	Plain	Arable	Gene Bank	Field	5-25% ground cover	Pure stand
41	JGBOC	Central of Jordan	Madaba		Kfari Romi	Jordan	31.7739	35.8033	790	Plain	Arable	Gene Bank	Field	5-25% ground cover	Pure stand
42	JGBOC	Central of Jordan	Madaba		Kfari Baladi	Jordan	31.7739	35.8033	790	Plain	Arable	Gene Bank	Field	5-25% ground cover	Pure stand
43	JGBOC	Central of Jordan	Madaba		Kanabisi	Jordan	31.7739	35.8033	790	Plain	Arable	Gene Bank	Field	5-25% ground cover	Pure stand
44	JGBOC	Central of Jordan	Madaba		Arabi Altafila	Jordan	31.7739	35.8033	790	Plain	Arable	Gene Bank	Field	5-25% ground cover	Pure stand
45	JGBOC	Central of Jordan	Madaba		Ketat	Jordan	31.7739	35.8033	790	Plain	Arable	Gene Bank	Field	5-25% ground cover	Pure stand
46	JGBOC	Central of Jordan	Madaba		Bathni	Jordan	31.7739	35.8033	790	Plain	Arable	Gene Bank	Field	5-25% ground cover	Pure stand
47	JGBOC	Central of Jordan	Madaba		Rosai	Jordan	31.7739	35.8033	790	Plain	Arable	Gene Bank	Field	5-25% ground cover	Pure stand
48	JGBOC	Central of Jordan	Madaba		Nabali Balabi-2	Palestine	31.7739	35.8033	790	Plain	Arable	Gene Bank	Field	5-25% ground cover	Pure stand
1	IOCC-3	Italy	Taranto	Palagiano	Athena	Greece
2	IOCC-3	Italy	Taranto		PERANZANA	Italy
3	IOCC-3	Italy	Taranto		PICUAL	Spain
4	IOCC-3	Italy	Taranto		VERGIOLA	Italy
5	IOCC-3	Italy	Taranto		CORATINA	Italy
6	IOCC-3	Italy	Taranto		TENDELLONE	Italy
7	IOCC-3	Italy	Taranto		ROSCIOLA	Italy
8	IOCC-3	Italy	Taranto		OLIASTRO	Italy
9	IOCC-3	Italy	Taranto		MAIATICA-FERRANDINA	Italy
10	IOCC-3	Italy	Taranto		SAN-BENEDETTO	Italy
11	IOCC-3	Italy	Taranto		PENNULARA	Italy
12	IOCC-3	Italy	Taranto		DRITTA-DI-LORETO	Italy
13	IOCC-3	Italy	Taranto		TONDINA	Italy
14	IOCC-3	Italy	Taranto		ITRANA	Italy
15	IOCC-3	Italy	Taranto		ROSCIOLA-LAZIALE	Italy
16	IOCC-3	Italy	Taranto		MIGNOLA	Italy
17	IOCC-3	Italy	Taranto		CELLINA-DI-NARDò	Italy
18	IOCC-3	Italy	Taranto		PASOLA	Italy
19	IOCC-3	Italy	Taranto		SANT'AGOSTINO	Italy
20	IOCC-3	Italy	Taranto		NERA-DI-GONNOS	Italy
21	IOCC-3	Italy	Taranto		SEMIDANA	Italy
22	IOCC-3	Italy	Taranto		DOLCE-AGOGIA	Italy
23	IOCC-3	Italy	Taranto		OGLIASTRO	Italy
24	IOCC-3	Italy	Taranto		CORNETTO-CHIEUTI	Italy
25	IOCC-3	Italy	Taranto		PIANGENTE	Italy
26	IOCC-3	Italy	Taranto		NOLCA	Italy
27	IOCC-3	Italy	Taranto		SARGANO	Italy
28	IOCC-3	Italy	Taranto		SIGNORA-FRANCESCA	Italy
29	IOCC-3	Italy	Taranto		Gordalsevillana	Spain
30	IOCC-3	Italy	Taranto		Picholine	France
31	IOCC-3	Italy	Taranto		Koroneiki	Greece
32	IOCC-3	Italy	Taranto		Aglandau	France
33	IOCC-3	Italy	Taranto		PicholineMarocaine	Marocco
34	IOCC-3	Italy	Taranto		GalegaGradadeSerpa	Spain
35	IOCC-3	Italy	Taranto		Manzanilla	Spain
36	IOCC-3	Italy	Taranto		Drobnica	Croatia
37	IOCC-3	Italy	Taranto		Plominka	Croatia
38	IOCC-3	Italy	Taranto		Koronigrossa	Greece
39	IOCC-3	Italy	Taranto		Koronipiccola	Greece
40	IOCC-3	Italy	Taranto		Bouteillan	France
41	IOCC-3	Italy	Taranto		Rosulja	Croatia
42	IOCC-3	Italy	Taranto		Konservolia	Greece
43	IOCC-3	Italy	Taranto		Arbequina	Spain
44	IOCC-3	Italy	Taranto		Cornicabra	Spain
45	IOCC-3	Italy	Taranto		Lechin(deSevilla)	Spain
46	IOCC-3	Italy	Taranto		Azeteira	Portugal
47	IOCC-3	Italy	Taranto		Louques	France
48	IOCC-3	Italy	Taranto		Karidolia	Greece
49	IOCC-3	Italy	Taranto		Androcarpos	Greece
50	IOCC-3	Italy	Taranto		BidhelHammam	Tunisia
51	IOCC-3	Italy	Taranto		Verdale	France
52	IOCC-3	Italy	Taranto		Ogliastro	Italy
