# Supplementary material for: Evaluation of genetic diversity among olive trees (Olea europaea L.) from Jordan
Source: Front Plant Sci. 2024 Aug 6;15:1437055. doi: 10.3389/fpls.2024.1437055 (PMC11333458; doi:10.3389/fpls.2024.1437055)
Supplement: Supplementary file 9 [file Table_2.xlsx]

## Sheet: Measurements
Table S2. Morphological traits of Olea europea populations identified in this study and the measurement methods following IOOC, 1997.
Plant Part	Triat	Measurement method
	Tree vigor	Weak, the tree growth is modest; Medium, the tree displays the average growth expected from an olive tree; Strong, the tree displays vigorous growth and long branches.
	Growth habit	Dropping, characterised by shoots and limbs which are small in diameter and bend downwards from the outset; Spreading, characterised by initial orthotropic branching, then the limbs bend down and turn in the direction in which the greatest amount of space and light is available, the canopy becomes a hemispherical shape; Erect, a strong apical dominance, the branches tend to grow vertically and ha…
	Canopy density	Sparse:- the fast growing cultivars with long internodes on the shoots, the canopy is observed “spaces” through which light can penetrate are present; Medium, the typical density of the species; athick vegetation, but still allowing some light to penetrate the internal parts; Dense, the canopy appears as a compact surface and the inner parts are shaded, the shoots with short internodes, abundant …
	Length of internodes	It was calculated as total shoot length (cm)/number of nodes, using 20 shoots per tree for each cultivar, located around the tree at shoulder level. It is divided into three categories: Short (< 1 cm); Medium (1-3 cm); Long (> 3 cm).
	Note:	Circumference of the trunk was used for age estimation.
Leaf	Length	Short (< 5 cm); Medium (5-7 cm); Long (>7 cm)
	Width	Narrow (< 1 cm); Medium (1-1.5 cm); Broad (> 1.5 cm)
	Shape	Determined by the Length/Width ratio; Elliptic (L/W < 4); Elliptic-lanceolate (L/W = 4-6); Lanceolate (L/W > 6)
	Longitudinal curvature of the blade	Epinastic; Flat; Hyponastic
	Note:	Observations were made on samples of 40 healthy adult leaves/tree for each cultivar, collected from the middle part of one year old
Fruit	Shape	Determined by the Length/Width ratio; Spherical (L/W < 1.25;) Ovoid (L/W = 1.25-1.45); Elongated (L/W > 1.45
	Weight	Low (< 2 g) ; Medium (2-4 g) ; High (4-6 g) ; Very high (> 6 g)
	Symmetry	Symmetry; determined by the extent to which the two longitudinal halves match: • Symmetric • Slightly asymmetric • Asymmetric
	Apex	Pointed; Rounded
	Base	Truncate; Rounded
	Position of maximum transverse diameter	Towards the base; Central ; Towards the apex
	Presnce of lenticels	On the fruits used during the sampling for fruit growth, when the fruits still green, Many linticels; Few lenticels.
	Size of lenticels	Small lenticels; Large lenticels.
	Nipple	Absent ; Tenuous ; Obvious
	Note:	Observations were made on samples of 40 fruits/tree collected from the middle part of fruiting shoots chosen from among the most representative ones on the south facing side of the tree.
Endocarp	Shape	Determined by the Length/Width ratio, Spherical (L/W < 1.4); Ovoid (L/W = 1.4-1.8) ; Elliptic (L/W = 1.8-2.2) ; Elongated (L/W > 2.2)
	Weight	Low (< 0.3 g) ; Medium (0.3-0.45 g) ; High (0.45-0.7 g) ; Very high (> 0.7 g)
	Symmetry	determined by the extent to which the two longitudinal halves match, Symmetric ; Slightly asymmetric ; Asymmetric
	Apex	Pointed ; Rounded
	Base	Truncate ; Pointed; Rounded
	Position of maximum transverse diameter	Towards the base ; Central ; Towards the apex
	Surface	Determined according to the depth and abundance of the fibrovascular bundles: Smooth ; Rugose; Scabrous
	Number of grooves	Determined according to the number of grooves that can be seen from the stalk insertion point, Low (< 7) ; Medium (7-10) ;High (> 10
	Distribution of grooves	Regular ; Grouped around the suture
	Termination of the apex	With mucro; Without mucro
	Note:	Observations were made on samples of 40 endocarps/tree for each cultivar taken from the fruits used for morphological characterization

## Sheet: Data
Table S2. Morphological data of 28 selected traits recorded from 382 olive trees identified in this study.
Collection	Genotype	Tree Vigor	Growth Habit	Canopy Density	Internode Length	Leaf Length	Leaf Width	Leaf Shape	Blade Curvature	Fruit Shape	Fruit Weight	Fruit Symmetry	Fruit Apex	Fruit Base	Fruit Diameter	Lenticels	Lenticels Size	Coloration Location	Nipple	Stone Shape	Stone Weight	Stone Symmetry	Stone Apex	Stone Base	Stone Diameter	Stone Surface	Grooves Number	Grooves Distribution	Stone Termination
OCC-1	AJ-1	3	1	2	2	2	2	2	2	3	2	2	1	2	2	1	2	3	2	4	3	2	1	2	2	1	2	2	2
OCC-1	AJ-2	2	1	2	2	2	2	2	2	3	2	2	1	1	2	1	1	1	2	4	3	2	1	2	2	1	1	1	2
OCC-1	AJ-3	3	3	2	2	2	1	3	3	3	2	2	2	2	3	2	1	3	2	4	3	2	1	3	3	1	2	2	1
OCC-1	AJ-4	3	1	2	2	2	2	2	1	2	2	2	2	2	1	2	1	1	1	4	3	2	1	2	2	1	2	1	2
OCC-1	AJ-5	3	1	2	2	2	2	2	1	3	2	2	1	1	1	2	1	1	1	3	3	2	1	2	2	2	2	1	2
OCC-1	AJ-6	3	1	2	2	2	2	2	1	3	2	2	1	1	2	2	1	1	1	4	3	1	1	2	2	1	2	1	2
OCC-1	AJ-7	3	1	2	2	2	2	2	2	3	2	2	1	2	2	2	1	1	2	4	3	2	1	2	2	1	2	2	2
OCC-1	AJ-8	3	1	2	2	2	2	2	2	3	2	2	1	2	2	2	1	1	3	4	4	3	1	2	2	1	2	2	2
OCC-1	AJ-9	3	1	2	2	2	2	2	1	3	3	2	1	2	2	2	1	1	2	4	3	3	1	2	2	1	2	1	2
OCC-1	AJ-10	2	1	2	2	2	2	2	1	3	2	2	1	2	2	2	1	3	2	3	3	2	1	3	2	2	2	2	2
OCC-1	AJ-11	2	1	2	2	2	2	2	2	2	2	2	2	2	1	2	1	1	2	3	3	2	1	3	2	2	2	2	2
OCC-1	AJ-12	2	1	2	2	2	2	2	1	2	2	2	2	2	2	2	1	1	1	3	3	2	1	2	2	2	2	2	2
OCC-1	AJ-13	3	1	2	2	2	2	2	1	2	2	2	2	2	2	1	1	3	1	3	3	2	1	3	2	1	2	1	2
OCC-1	AJ-14	3	1	2	2	2	2	2	1	2	2	2	1	2	1	2	1	3	1	4	3	2	1	2	2	1	1	1	2
OCC-1	AJ-15	2	3	2	2	2	2	2	2	3	2	2	2	1	3	2	1	3	1	4	3	1	1	3	3	1	1	1	1
OCC-1	AJ-16	3	3	2	2	2	2	2	2	3	2	2	2	2	3	2	1	3	1	4	4	2	1	3	3	2	2	2	1
OCC-1	AJ-17	3	3	2	2	2	2	2	2	3	2	2	2	2	2	2	1	3	2	4	3	3	2	2	2	2	1	1	1
OCC-1	AJ-18	3	1	2	2	2	2	2	2	3	2	2	1	1	2	2	1	3	2	4	3	2	1	2	2	1	1	1	2
OCC-1	AJ-19	3	1	2	2	2	2	2	3	3	2	1	1	1	2	2	1	2	2	4	3	1	1	2	2	1	2	1	2
OCC-1	AJ-20	2	3	2	2	2	2	2	2	3	2	1	2	2	3	2	1	3	1	4	3	1	1	3	3	1	2	1	1
OCC-1	AJ-21	2	3	2	2	2	2	2	2	3	2	1	2	2	3	2	1	3	1	4	3	1	1	3	3	1	2	1	1
OCC-1	AJ-22	3	1	2	2	2	2	2	2	3	2	2	1	2	2	2	1	1	2	4	3	2	1	2	2	1	1	1	2
OCC-1	AJ-23	3	1	2	2	2	2	2	2	3	2	2	1	2	2	2	1	1	2	4	3	2	1	2	2	2	2	2	2
OCC-1	AJ-24	3	3	2	2	2	2	2	2	3	3	2	2	2	3	2	1	3	2	4	3	2	1	3	3	2	2	1	1
OCC-1	AJ-25	3	1	2	2	2	2	2	1	3	2	2	1	1	2	2	1	1	1	4	3	3	1	2	2	1	1	1	2
OCC-1	AJ-26	1	1	2	2	1	2	1	2	3	3	2	1	2	2	2	1	1	1	4	3	2	1	3	2	2	2	1	2
OCC-1	AJ-27	2	2	2	2	2	2	2	2	1	2	1	2	2	1	2	1	1	1	2	2	1	2	3	1	2	1	2	2
OCC-1	AJ-28	2	3	2	2	2	1	1	1	3	2	2	1	1	2	2	1	2	2	3	3	2	1	3	2	1	2	1	2
OCC-1	AJ-29	2	3	2	2	2	1	1	2	3	2	2	2	1	2	1	2	1	1	4	3	2	1	2	2	1	2	1	2
OCC-1	AJ-30	2	3	2	2	1	2	1	1	3	1	1	2	2	3	2	1	3	1	4	3	1	1	3	3	1	1	1	2
OCC-1	AJ-31	2	3	2	2	2	2	2	3	3	2	1	2	2	3	2	1	1	1	3	3	2	2	2	3	1	2	1	2
OCC-1	AJ-32	2	3	2	2	1	2	2	2	3	2	1	2	2	3	2	1	3	1	4	3	2	1	3	3	1	1	1	1
OCC-1	MN-1	2	2	2	2	2	2	2	1	3	2	1	1	2	2	1	2	1	1	4	3	1	1	2	2	2	2	1	2
OCC-1	MN-2	2	2	2	2	2	2	2	1	3	2	2	1	2	2	2	1	1	2	4	4	2	1	2	2	2	2	1	2
OCC-1	MN-3	3	1	2	2	2	2	2	1	3	2	2	1	1	2	2	1	1	2	3	4	2	1	2	2	2	2	1	2
OCC-1	MN-4	3	1	2	2	3	2	2	1	3	2	2	1	1	2	2	1	1	3	4	3	2	1	2	2	1	2	2	2
OCC-1	MN-5	1	2	2	2	2	2	2	1	3	3	2	1	2	2	2	1	1	2	3	4	2	1	3	2	2	2	2	2
OCC-1	MN-6	1	2	2	2	2	2	2	1	3	2	2	1	1	2	2	1	1	3	4	3	2	1	2	2	2	2	2	2
OCC-1	MN-7	1	2	2	2	2	2	2	1	3	3	2	1	1	2	2	1	2	2	4	4	2	1	2	2	1	2	1	2
OCC-1	MN-8	3	2	2	2	2	2	2	1	3	2	2	1	1	2	2	1	2	2	4	3	2	1	2	2	2	2	1	2
OCC-1	MN-9	3	1	2	2	2	2	2	3	3	2	2	1	1	2	2	1	2	3	4	3	2	1	2	2	2	2	1	2
OCC-1	MN-10	3	1	2	2	2	2	2	1	3	2	1	1	1	2	2	1	1	3	4	3	3	1	2	2	2	2	2	2
OCC-1	MN-11	3	1	2	2	2	2	2	1	3	2	2	1	1	2	2	1	2	2	4	3	2	1	2	2	1	2	1	2
OCC-1	MN-12	3	1	2	2	2	2	2	2	3	3	2	1	1	2	2	1	2	2	4	4	2	1	2	2	2	2	1	2
OCC-1	MN-13	2	3	2	2	2	2	2	2	3	2	2	2	2	2	2	1	3	1	4	4	2	1	3	3	2	2	1	1
OCC-1	MN-14	2	3	2	2	2	2	2	2	3	2	2	2	2	2	2	1	3	1	4	4	2	1	3	3	2	2	1	1
OCC-1	BA-1	2	3	2	2	1	1	2	1	3	2	2	2	2	3	2	1	3	1	4	4	2	1	3	3	1	2	1	1
OCC-1	BA-2	2	3	2	2	2	1	2	1	3	2	2	2	2	3	2	1	3	1	4	4	2	1	3	3	1	2	1	1
OCC-1	BA-3	2	1	2	2	2	2	2	2	1	2	1	2	2	2	2	1	3	1	2	3	1	2	3	3	1	1	2	1
OCC-1	BA-4	2	3	2	2	2	2	2	2	3	3	2	2	2	3	2	1	3	1	4	4	2	1	3	3	1	2	1	1
OCC-1	BA-5	3	1	2	2	2	2	2	2	3	2	1	1	1	2	2	1	1	1	3	4	1	2	2	2	2	2	1	2
OCC-1	BA-6	3	1	2	2	2	2	2	1	3	1	2	1	2	2	2	1	1	1	3	3	3	1	1	2	2	2	1	2
OCC-1	BA-7	3	1	2	2	2	2	2	2	2	2	1	1	2	2	2	1	1	2	3	3	2	1	2	2	1	2	2	2
OCC-1	BA-8	2	3	2	2	1	1	2	1	3	2	2	2	2	3	2	1	3	1	4	4	2	1	3	3	1	2	1	1
OCC-1	BA-9	2	3	2	2	2	1	2	1	3	2	2	2	2	3	2	1	3	1	4	4	2	1	3	3	1	2	1	1
OCC-1	BA-10	3	3	2	2	2	2	2	1	2	2	1	2	2	3	2	1	3	2	4	3	2	1	3	3	1	2	2	1
OCC-1	BA-11	3	3	2	2	2	2	2	1	3	3	2	2	2	3	2	1	3	1	4	4	2	1	3	3	1	2	1	1
OCC-1	BA-12	3	2	2	2	2	2	2	2	3	3	2	1	2	2	1	2	1	3	4	3	2	2	3	2	1	2	1	2
OCC-1	BA-13	2	3	2	2	2	1	2	1	3	2	2	2	2	3	2	1	3	1	4	4	2	1	3	3	1	2	1	1
OCC-1	BA-14	3	1	2	2	2	2	2	1	3	2	2	1	1	2	2	1	1	2	4	3	2	1	2	2	1	1	2	2
OCC-1	BA-15	3	1	2	2	2	2	2	1	3	1	2	1	1	3	2	1	1	2	4	3	2	1	2	2	1	1	2	2
OCC-1	BA-16	2	3	2	2	2	2	2	2	3	3	2	2	2	3	2	1	3	1	4	4	2	1	3	3	1	2	1	1
OCC-1	BA-17	1	3	2	2	2	2	2	2	3	1	1	2	2	3	2	1	3	1	2	2	2	2	2	2	1	1	1	1
OCC-1	BA-18	2	3	2	2	2	2	2	1	3	2	1	1	1	3	2	1	3	1	4	4	2	1	3	2	2	2	1	2
OCC-1	BA-19	1	1	2	2	1	1	2	1	2	1	1	2	2	2	2	1	3	1	2	2	1	1	3	2	1	1	2	2
OCC-1	BA-20	2	3	2	2	1	1	2	1	3	1	1	1	2	2	2	1	1	1	3	3	1	1	3	2	2	2	2	2
OCC-1	BA-21	2	3	2	2	2	2	2	2	2	2	2	2	2	2	2	1	3	2	3	3	2	1	3	2	2	2	1	2
OCC-1	BA-22	2	2	2	2	2	1	2	3	1	1	1	2	2	1	2	1	1	1	3	1	2	1	3	1	2	2	1	2
OCC-1	BA-23	3	3	2	2	2	2	2	1	3	1	2	1	1	2	2	1	1	1	4	3	2	1	2	3	2	1	1	2
OCC-1	BA-24	3	3	2	2	1	2	1	1	2	2	1	1	2	2	2	1	1	1	3	3	1	2	3	3	1	1	2	1
OCC-1	IR-1	2	1	2	2	2	2	2	1	3	2	1	1	2	2	2	1	1	1	4	3	3	1	2	2	1	1	2	2
OCC-1	IR-2	2	1	2	2	2	2	2	2	3	2	1	1	2	2	2	1	2	2	4	3	2	1	3	2	1	2	1	2
OCC-1	IR-3	3	1	2	2	2	2	2	1	3	2	2	1	1	2	2	1	1	2	3	3	2	1	2	2	1	1	2	2
OCC-1	IR-4	3	3	2	2	2	2	2	2	3	1	2	2	2	3	2	1	3	1	3	3	2	1	3	3	1	2	2	1
OCC-1	IR-5	3	3	2	2	2	2	2	1	3	2	1	1	1	2	1	2	1	2	4	3	3	1	1	2	1	2	1	2
OCC-1	IR-6	1	1	2	2	1	2	1	2	3	2	2	1	2	2	2	1	1	1	4	3	2	1	2	2	1	2	2	2
OCC-1	IR-7	2	1	2	2	2	2	2	2	3	2	1	1	2	2	2	1	1	1	4	3	2	1	3	2	2	2	2	2
OCC-1	IR-8	2	1	2	2	2	2	2	2	3	2	2	1	2	2	2	1	1	1	4	3	2	1	3	2	2	2	1	2
OCC-1	IR-9	2	1	2	2	2	2	2	2	3	2	2	1	1	2	2	1	1	1	4	3	2	1	3	2	1	1	2	2
OCC-1	IR-10	2	1	2	2	2	2	2	2	3	2	2	2	2	3	2	1	1	1	4	3	2	1	3	3	1	2	1	1
OCC-1	IR-11	2	1	2	2	2	2	2	2	3	2	2	1	1	2	2	1	1	1	4	3	3	1	2	2	2	2	1	2
OCC-1	IR-12	3	1	2	2	2	2	2	2	3	2	1	1	2	2	2	1	2	2	4	3	2	1	2	2	1	2	2	2
OCC-1	IR-13	3	1	2	2	2	2	2	1	3	2	2	1	2	2	2	1	2	2	4	3	2	1	2	2	1	2	2	2
OCC-1	IR-14	2	1	2	2	1	2	1	2	2	2	2	1	2	1	2	1	1	1	3	3	2	1	3	1	1	1	2	2
OCC-1	IR-15	3	1	2	2	2	2	2	2	3	2	1	2	2	1	2	1	1	1	4	3	1	1	2	2	1	2	2	2
OCC-1	IR-16	3	1	2	2	1	2	1	1	3	2	1	2	2	2	2	1	1	1	3	3	2	1	3	2	1	2	1	2
OCC-1	IR-17	3	1	2	2	2	2	2	1	3	2	1	1	2	2	2	1	1	2	4	3	2	1	2	2	1	2	1	2
OCC-1	IR-18	3	1	2	2	2	2	2	1	2	2	1	2	2	2	2	1	1	1	3	3	1	1	3	2	1	1	2	2
OCC-1	IR-19	2	1	2	2	2	2	2	2	3	2	2	2	2	3	2	1	3	1	4	2	2	1	3	3	1	2	1	1
OCC-1	IR-20	2	1	2	2	2	2	1	1	3	2	1	1	1	2	2	1	1	1	3	3	2	1	2	2	1	1	2	2
OCC-1	IR-21	2	1	2	2	2	2	2	1	3	1	1	1	1	2	2	1	1	2	3	2	2	1	2	2	1	2	1	2
OCC-1	IR-22	3	1	2	2	2	2	2	2	3	2	2	1	1	2	1	1	3	2	3	3	2	1	2	2	1	2	1	2
OCC-1	IR-23	2	3	2	2	1	2	2	2	3	2	2	2	2	3	2	1	3	1	3	3	2	1	3	3	2	2	1	1
OCC-1	IR-24	3	1	2	2	2	2	2	1	3	2	2	1	1	2	2	1	1	1	3	3	2	1	2	2	1	2	1	2
OCC-1	IR-25	3	1	2	2	2	2	1	1	3	2	2	1	2	2	2	1	1	2	3	3	2	1	3	2	1	2	1	2
OCC-1	IR-26	3	1	2	2	2	2	2	1	3	2	2	1	1	2	2	1	1	1	3	3	2	1	2	2	1	2	1	2
OCC-1	IR-27	3	1	2	2	2	2	2	1	3	2	2	1	1	2	2	1	3	1	3	3	2	1	2	2	1	2	1	2
OCC-1	IR-28	3	1	2	2	2	2	2	1	3	1	2	1	1	2	2	1	1	1	3	2	2	1	2	2	1	2	1	2
OCC-1	IR-29	3	1	2	2	2	2	2	1	3	2	1	2	1	2	2	1	1	2	3	3	2	1	2	2	1	1	2	2
OCC-1	IR-30	3	1	2	2	2	2	2	1	3	2	1	1	1	2	2	1	1	2	3	3	2	1	2	2	1	1	2	2
OCC-1	IR-31	3	2	2	2	2	2	2	2	2	2	1	2	2	3	2	1	3	1	3	3	2	2	3	2	1	2	2	2
OCC-1	IR-32	2	1	2	2	2	2	2	2	2	2	1	2	1	1	2	1	1	2	3	3	2	1	2	1	1	1	2	2
OCC-1	IR-33	3	1	2	2	2	2	2	2	2	2	1	1	1	1	2	1	3	2	3	2	1	1	2	1	1	1	2	2
OCC-1	IR-34	1	1	2	2	2	2	2	1	2	2	1	1	1	1	2	1	1	1	3	3	2	1	3	2	2	2	1	2
OCC-1	IR-35	1	1	2	2	2	2	2	1	2	2	1	1	1	1	2	1	1	1	3	3	2	1	2	2	2	2	2	2
OCC-1	IR-36	1	1	2	2	2	2	2	1	2	2	1	1	1	2	2	1	1	1	3	3	1	1	1	2	1	1	2	2
OCC-1	IR-37	2	1	2	2	2	2	2	1	3	2	2	1	1	1	2	1	3	2	3	4	1	1	1	1	2	2	1	2
OCC-1	IR-38	1	1	2	2	2	2	2	1	2	2	1	1	2	1	2	1	1	2	3	3	1	1	2	1	1	1	2	2
OCC-1	IR-39	1	1	2	2	2	2	2	2	1	2	1	2	2	1	2	1	1	2	3	3	1	2	1	1	2	2	1	2
OCC-1	IR-40	3	1	2	2	2	2	2	2	2	2	1	2	2	2	2	1	1	2	3	3	1	2	3	2	1	1	2	2
OCC-1	IR-41	2	1	2	2	2	2	2	2	2	2	1	2	2	2	2	1	1	2	3	3	2	2	1	2	1	2	2	2
OCC-1	IR-42	3	1	2	2	2	2	2	2	3	2	2	1	1	2	2	1	1	2	4	3	2	1	2	2	1	2	1	2
OCC-1	IR-43	3	1	2	2	2	2	2	1	3	1	2	1	1	2	2	1	1	2	4	2	2	1	1	2	1	2	1	2
OCC-1	IR-44	3	1	2	2	2	2	2	1	3	2	1	1	1	2	1	2	1	1	3	2	1	1	1	2	2	1	1	2
OCC-1	IR-45	1	3	2	2	1	2	2	2	3	2	2	2	2	3	2	1	3	1	4	4	2	1	3	3	2	2	1	1
OCC-1	IR-46	1	3	2	2	2	2	2	2	3	2	2	2	2	3	2	1	3	1	3	4	2	1	3	3	2	2	1	1
OCC-1	IR-47	3	1	2	2	2	2	2	2	3	2	2	2	1	2	1	2	1	1	3	3	1	1	2	2	1	2	1	2
OCC-1	IR-48	3	2	2	2	2	2	2	1	3	2	3	1	1	2	2	1	1	2	4	3	3	1	2	2	1	1	2	2
OCC-1	IR-49	3	1	2	2	2	2	3	2	3	2	2	1	2	2	2	1	1	1	4	3	3	1	3	2	1	2	1	2
OCC-1	IR-50	2	1	2	2	2	2	2	2	3	2	1	1	1	2	2	1	1	1	4	2	2	1	1	2	2	2	1	2
OCC-1	IR-51	2	1	2	2	2	2	2	2	3	2	1	1	2	2	2	2	1	1	4	2	3	1	2	2	1	2	1	2
OCC-1	IR-52	3	1	2	2	1	2	2	1	2	2	1	2	2	1	2	1	1	1	2	3	2	1	3	1	1	2	1	2
OCC-1	IR-53	3	1	2	2	2	2	2	2	3	2	2	1	1	2	2	1	1	2	4	3	2	1	2	2	2	1	2	2
OCC-1	IR-54	3	1	2	2	2	2	2	2	3	2	2	1	2	2	2	1	1	1	4	4	3	1	2	2	1	2	1	2
OCC-1	IR-55	3	1	2	2	2	2	2	2	3	2	1	2	1	1	2	1	1	1	4	3	1	1	3	2	2	2	2	2
OCC-1	IR-56	3	1	2	2	2	2	2	3	3	2	1	1	1	2	2	1	2	1	4	3	2	1	3	2	2	1	2	2
OCC-1	IR-57	1	1	2	2	1	2	1	2	3	2	2	1	1	2	2	1	1	1	4	3	2	1	3	2	1	1	2	2
OCC-1	IR-58	1	1	2	2	1	2	1	2	3	2	1	1	2	2	2	1	2	1	4	3	1	1	3	2	1	1	2	2
OCC-1	IR-59	2	1	2	2	2	2	2	2	3	2	1	1	1	2	1	2	1	1	4	3	1	1	3	2	2	1	2	2
OCC-1	IR-60	3	1	2	2	2	2	2	2	3	2	3	1	1	2	2	1	1	1	4	3	2	1	3	2	2	1	2	2
OCC-1	IR-61	1	2	2	2	1	1	1	1	3	1	1	2	2	2	2	1	1	1	3	2	1	2	3	2	2	2	2	2
OCC-1	IR-62	1	2	2	2	2	2	2	1	2	1	2	1	1	2	2	1	3	1	3	2	2	1	3	2	1	2	1	2
OCC-1	JA-1	2	3	2	2	2	2	2	2	3	2	2	2	2	3	2	1	3	1	3	3	2	2	2	3	2	2	1	1
OCC-1	JA-2	2	1	2	2	2	2	2	1	2	2	1	1	2	2	2	1	1	1	4	3	2	1	2	2	2	2	1	2
OCC-1	JA-3	2	3	2	2	2	2	2	2	2	2	2	2	2	3	2	1	3	1	3	3	2	2	2	3	2	2	1	1
OCC-1	JA-4	2	3	2	2	2	2	2	2	3	2	2	2	2	3	2	1	3	1	4	3	2	1	2	3	2	2	1	1
OCC-1	JA-5	2	3	2	2	2	2	2	2	3	2	2	2	2	3	2	1	3	1	4	3	2	2	2	3	2	2	1	1
OCC-1	JA-6	3	3	2	2	2	2	2	2	3	2	2	2	2	3	2	1	3	1	4	3	2	2	2	3	2	2	1	1
OCC-1	JA-7	3	3	2	2	2	2	2	2	3	2	2	2	2	3	2	1	3	2	4	4	2	2	2	3	2	2	1	1
OCC-1	JA-8	3	3	2	2	2	2	2	2	3	2	2	2	2	3	2	1	3	1	3	4	2	2	2	3	2	2	1	1
OCC-1	JA-9	3	3	2	2	2	2	2	2	3	2	2	2	2	3	2	1	3	1	3	4	2	2	2	3	2	2	1	1
OCC-1	JA-10	3	3	2	2	2	2	2	2	3	2	2	2	2	3	2	1	3	1	3	4	2	2	2	3	2	2	1	1
OCC-1	JA-11	3	3	2	2	2	2	2	2	3	2	2	2	2	3	2	1	3	1	3	4	2	2	2	3	2	2	1	1
OCC-1	JA-12	3	3	2	2	2	2	2	2	3	2	2	2	2	3	2	1	3	1	3	4	2	2	2	3	2	2	1	1
OCC-1	JA-13	3	3	2	2	2	2	2	2	2	2	2	2	2	3	2	1	3	1	3	4	2	2	2	3	2	2	1	1
OCC-1	JA-14	3	3	2	2	2	2	2	2	3	2	2	2	2	3	2	1	3	1	3	3	2	1	2	3	2	2	1	1
OCC-1	JA-15	3	3	2	2	2	2	2	2	3	2	2	2	2	2	2	1	3	2	4	4	2	2	2	3	2	2	1	1
OCC-1	JA-16	3	3	2	2	2	2	2	2	3	2	2	2	2	3	2	1	3	1	3	4	2	2	2	3	2	2	1	1
OCC-1	JA-17	3	3	2	2	2	2	2	2	3	2	2	2	2	3	2	1	3	1	3	4	2	2	2	3	2	2	1	1
OCC-1	JA-18	3	3	2	2	2	2	2	2	2	2	2	2	2	2	2	1	3	1	3	3	2	2	2	3	2	2	1	1
OCC-1	JA-19	2	1	2	2	2	2	2	1	3	1	2	1	2	2	2	1	1	1	4	3	2	1	2	2	1	1	1	2
OCC-1	JA-20	2	3	2	2	2	2	2	2	3	2	2	2	2	3	2	1	3	1	4	3	2	1	3	3	1	1	1	1
OCC-1	JA-21	2	1	2	2	2	2	1	1	3	1	1	1	1	2	2	1	1	1	3	3	1	1	2	2	2	1	1	2
OCC-1	JA-22	2	1	2	2	2	2	2	1	3	1	2	1	2	2	2	1	1	1	4	3	3	1	2	2	1	1	1	2
OCC-1	JA-23	2	1	2	2	2	2	2	2	2	2	2	1	2	2	1	2	2	1	4	3	3	1	2	2	2	1	1	2
OCC-1	JA-24	2	1	2	2	2	2	2	2	3	2	2	1	1	2	2	1	1	1	2	3	2	1	3	2	2	1	1	2
OCC-1	JA-25	3	3	2	2	2	2	2	2	3	2	2	2	2	3	2	1	3	1	3	4	2	2	2	3	2	2	1	1
OCC-1	JA-26	2	1	2	2	2	2	2	1	2	2	1	1	2	2	2	1	1	1	4	3	2	1	2	2	2	2	1	2
OCC-1	JA-27	1	3	2	2	1	1	2	1	3	1	1	2	2	2	2	1	3	1	2	3	1	2	3	3	1	1	2	2
OCC-1	JA-28	2	2	2	2	1	2	1	1	2	1	1	2	2	2	1	1	3	1	1	2	1	2	3	2	2	2	1	1
OCC-1	JA-29	1	2	2	2	1	2	1	2	3	2	2	1	1	2	1	2	1	2	3	2	2	1	2	2	1	2	2	2
OCC-1	JA-30	1	2	2	2	1	1	1	2	3	1	1	1	2	3	1	2	1	1	4	2	1	1	3	3	1	1	1	2
OCC-1	JA-31	1	3	2	2	2	2	2	1	1	1	2	1	1	2	2	1	3	1	3	2	2	1	3	2	1	2	1	2
OCC-1	JA-32	1	3	2	2	2	1	2	2	3	2	1	1	2	2	2	1	3	1	3	2	3	1	3	2	2	1	1	2
OCC-1	JA-33	1	3	2	2	1	2	2	1	3	1	1	2	2	1	1	2	3	1	3	3	1	2	3	2	2	2	2	1
OCC-1	JA-34	1	3	2	2	2	1	2	1	3	1	1	1	1	2	1	2	1	1	3	3	2	1	3	2	1	2	2	2
OCC-1	JA-35	2	2	2	2	2	1	2	1	1	1	1	2	2	2	2	1	1	1	1	1	1	2	3	2	2	2	1	1
OCC-1	JA-36	2	2	2	2	2	1	2	1	2	1	2	2	2	2	2	1	3	1	3	2	2	1	1	2	2	2	1	2
OCC-1	JA-37	2	2	2	2	2	1	2	1	2	1	3	1	1	1	2	1	3	1	3	1	3	1	2	1	1	1	2	2
OCC-1	JA-38	2	2	2	2	2	1	2	1	2	1	1	2	2	2	1	1	3	1	2	2	1	2	3	2	2	3	1	1
OCC-1	JA-39	2	2	2	2	1	1	2	1	3	1	2	1	1	2	2	1	1	2	2	1	2	1	2	2	1	2	2	2
OCC-1	KR-1	1	1	2	2	2	2	2	1	2	1	1	1	2	2	1	1	1	1	3	2	2	1	3	2	2	1	2	2
OCC-1	KR-2	2	1	2	2	2	2	2	1	2	3	1	2	2	1	2	1	1	1	3	3	2	1	3	2	2	2	1	2
OCC-1	KR-3	3	1	2	2	2	2	2	1	3	2	2	2	1	2	2	1	1	1	3	3	2	2	1	2	2	2	1	2
OCC-1	KR-4	2	2	2	2	2	2	2	1	2	2	2	2	2	2	2	1	1	1	3	2	2	1	1	2	1	2	1	2
OCC-1	KR-5	3	1	2	2	2	2	2	1	2	3	1	1	2	2	1	1	1	1	3	3	2	1	3	2	2	2	1	2
OCC-1	KR-6	3	1	2	2	2	2	2	1	3	2	2	1	2	2	2	1	1	1	4	3	3	1	3	2	1	2	1	2
OCC-1	KR-7	1	2	2	2	1	2	2	1	2	2	2	1	2	2	2	1	1	1	3	3	2	1	3	2	1	2	2	2
OCC-1	KR-8	3	2	2	2	2	2	2	1	3	2	2	1	2	2	1	1	1	1	4	4	2	1	3	2	1	2	1	2
OCC-1	KR-9	3	3	2	2	2	2	2	2	3	3	2	2	2	3	2	1	3	1	4	4	2	1	3	3	2	2	1	1
OCC-1	KR-10	3	1	2	2	2	2	2	1	3	2	2	1	2	2	2	1	1	1	4	3	3	1	3	2	1	2	1	2
OCC-1	KR-11	3	1	2	2	2	2	2	1	3	2	1	1	2	2	1	1	1	1	3	3	2	1	3	2	2	2	1	2
OCC-1	KR-12	3	1	2	2	2	2	2	1	3	2	2	1	2	2	2	1	1	1	4	3	2	1	3	2	1	2	1	2
OCC-1	KR-13	3	1	2	2	2	2	2	1	3	2	2	1	2	2	2	1	1	2	4	3	2	1	3	2	1	2	1	2
OCC-1	KR-14	3	1	2	2	2	2	2	1	2	2	1	2	2	2	2	1	1	2	4	3	2	1	1	2	1	2	1	2
OCC-1	KR-15	3	1	2	2	2	2	2	1	3	2	1	1	2	2	2	1	1	2	4	3	3	1	3	2	1	2	1	2
OCC-1	KR-16	3	1	2	2	2	2	2	1	3	2	2	1	2	2	2	1	1	1	4	3	2	1	3	2	1	2	1	2
OCC-1	TF-1	2	1	2	2	2	2	2	1	2	3	1	1	2	2	2	1	2	2	4	2	3	1	2	2	1	2	1	2
OCC-1	TF-2	3	1	2	2	2	2	2	1	3	2	2	1	1	2	2	1	1	1	4	4	2	1	2	2	2	2	1	2
OCC-1	TF-3	3	1	2	2	2	2	2	3	2	2	1	2	2	2	2	1	1	1	2	3	1	2	3	1	2	2	2	1
OCC-1	TF-4	3	1	2	2	2	2	2	2	3	2	2	1	1	2	2	1	1	1	4	3	2	1	1	2	2	2	2	2
OCC-1	TF-5	3	1	2	2	2	2	2	2	2	2	1	2	2	2	2	1	2	1	4	2	2	1	3	2	2	2	2	2
OCC-1	TF-6	3	1	2	2	2	2	2	2	1	3	1	2	2	2	2	1	2	1	3	2	1	2	3	2	2	2	2	2
OCC-1	TF-7	2	1	2	2	2	3	1	2	3	3	2	2	2	2	2	1	2	1	3	2	3	2	3	2	1	2	2	2
OCC-1	TF-8	2	1	2	2	2	3	1	1	3	2	1	1	2	2	2	1	1	2	3	3	2	2	1	2	2	2	1	2
OCC-1	TF-9	2	1	2	2	2	2	1	2	2	4	1	2	2	2	2	1	1	1	3	4	2	2	3	2	2	3	1	1
OCC-1	TF-10	3	1	2	2	2	2	2	1	2	2	2	2	2	2	2	1	1	1	4	3	2	2	3	2	2	2	1	2
OCC-1	TF-11	3	1	2	2	2	2	2	1	3	2	2	2	2	2	2	1	1	1	4	4	2	2	3	2	1	2	1	2
OCC-1	TF-12	3	1	2	2	2	2	2	1	2	2	1	2	2	2	2	1	2	1	4	3	2	2	3	2	1	2	1	2
OCC-1	TF-13	3	1	2	2	2	2	2	2	1	2	1	2	2	2	2	1	2	1	3	2	1	2	3	2	2	2	2	2
OCC-2	BA-31	2	3	2	2	1	1	3	2	2	1	2	2	2	2	2	1	3	1	3	3	2	1	2	1	1	2	1	2
OCC-2	BA-32	2	3	2	2	2	2	2	1	2	2	2	2	2	2	2	1	3	1	3	2	2	1	2	2	1	2	1	2
OCC-2	BA-33	2	3	2	2	2	2	2	1	3	2	2	1	2	2	2	1	1	1	4	3	2	1	2	2	2	2	1	2
OCC-2	BA-34	2	2	2	2	2	2	2	1	3	2	2	1	1	2	2	1	1	1	4	3	2	1	2	2	1	2	1	2
OCC-2	BA-35	2	2	2	2	1	1	2	1	3	2	2	1	2	2	2	1	1	1	4	3	2	1	2	2	1	2	1	2
OCC-2	BA-36	2	3	2	2	1	2	2	1	2	2	1	1	2	1	2	1	1	2	3	2	2	1	2	2	1	2	1	2
OCC-2	BA-37	3	2	2	2	2	2	2	1	2	2	1	1	2	3	2	1	1	1	3	2	2	1	2	2	1	2	1	1
OCC-2	BA-38	3	2	2	2	2	2	2	1	3	2	2	1	2	2	2	1	1	1	4	3	2	1	2	2	1	2	1	2
OCC-2	BA-39	2	3	2	2	2	2	2	1	2	2	1	2	2	2	2	1	1	1	3	2	2	2	2	3	1	2	1	1
OCC-2	BA-40	3	3	2	2	1	1	3	2	3	1	2	2	2	2	2	1	1	1	3	2	2	1	2	2	2	1	2	2
OCC-2	BA-41	2	2	2	2	2	2	2	1	3	2	2	1	1	2	2	1	1	1	4	3	2	1	2	2	1	2	1	2
OCC-2	BA-42	3	2	2	2	2	2	2	1	3	1	2	1	2	1	2	1	1	1	3	2	2	1	2	2	1	1	2	2
OCC-2	BA-43	2	2	2	2	2	2	2	1	3	2	2	1	1	2	2	1	1	1	4	3	2	1	2	2	1	2	1	2
OCC-2	BA-44	2	2	2	2	2	2	2	1	3	2	2	1	1	2	2	1	1	1	3	2	2	1	2	2	2	2	1	2
OCC-2	BA-45	2	3	2	2	2	2	2	2	3	2	2	2	1	3	2	1	3	1	4	4	1	1	3	3	1	2	1	1
OCC-2	BA-46	1	3	2	2	2	2	2	2	3	2	1	2	1	3	2	1	3	1	4	4	1	1	3	3	1	2	1	1
OCC-2	BA-47	1	3	2	2	2	2	2	1	3	2	2	1	1	2	2	1	1	1	4	3	2	1	2	2	1	2	1	2
OCC-2	BA-48	1	2	2	2	2	2	2	1	3	2	2	1	1	2	2	1	1	1	4	3	2	1	2	2	1	2	1	2
OCC-2	BA-49	1	3	2	2	2	2	2	2	3	2	1	2	1	3	2	1	3	1	4	4	2	1	3	3	1	2	1	1
OCC-2	BA-50	1	3	2	2	2	2	2	2	3	2	2	2	1	3	2	1	3	1	4	4	2	1	3	3	1	2	1	1
OCC-2	BA-51	1	3	2	2	2	2	2	2	3	2	1	2	1	3	2	1	3	1	4	4	2	1	3	3	1	2	1	1
OCC-2	BA-52	3	1	2	2	2	2	2	1	3	2	2	2	1	2	2	1	1	1	4	3	2	1	2	2	1	2	1	2
OCC-2	BA-53	3	1	2	2	2	2	2	1	3	2	2	1	1	2	2	1	1	1	4	3	2	1	2	2	1	2	1	2
OCC-2	BA-54	3	1	2	2	2	2	2	1	3	2	1	1	1	2	2	1	1	1	4	3	2	1	2	2	1	2	1	2
OCC-2	BA-55	3	1	2	2	2	2	2	1	3	2	2	1	1	2	2	1	1	1	4	3	2	1	2	2	1	2	1	2
OCC-2	BA-56	3	1	2	2	2	2	2	1	3	2	2	1	1	2	2	1	1	1	4	3	2	1	2	2	1	2	1	2
OCC-2	BA-57	3	1	2	2	2	2	2	1	3	2	2	1	1	2	2	1	1	1	4	3	2	1	2	2	1	2	1	2
OCC-2	BA-58	3	2	2	2	2	2	2	1	2	1	1	2	2	2	2	1	3	1	3	2	2	2	2	2	1	2	1	2
OCC-2	BA-59	2	2	2	2	2	2	2	2	3	2	2	1	1	2	2	1	2	2	4	2	2	1	2	2	1	1	2	2
OCC-2	BA-60	2	2	2	2	1	1	2	1	2	1	1	2	2	2	2	1	1	1	3	3	2	2	3	2	1	2	1	1
OCC-2	BA-61	2	2	2	2	2	2	2	1	3	2	2	1	1	2	2	1	1	1	4	3	2	1	2	2	1	2	1	2
OCC-2	BA-62	2	2	2	2	2	1	3	1	2	1	1	2	2	2	1	2	1	1	3	2	2	1	2	2	1	1	1	2
OCC-2	BA-63	2	2	2	2	2	2	2	1	3	3	2	1	2	2	2	2	1	1	4	4	3	1	2	2	2	2	1	2
OCC-2	BA-64	2	2	2	2	2	2	2	1	2	1	1	2	2	2	2	1	1	1	4	2	3	1	2	2	1	1	2	2
OCC-2	BA-65	2	2	2	2	1	1	3	1	2	1	1	2	2	2	2	1	1	1	3	2	2	1	2	2	1	2	1	2
OCC-2	BA-66	3	2	2	2	2	2	2	1	3	3	2	1	2	2	2	2	1	1	4	4	3	1	2	2	2	2	1	2
OCC-2	BA-67	3	2	2	2	2	2	2	1	3	3	2	1	2	2	2	2	1	1	4	4	3	1	2	2	2	2	1	2
OCC-2	BA-68	3	2	2	2	2	2	2	1	3	2	2	2	2	2	2	1	3	1	4	3	2	1	2	2	1	1	1	2
OCC-2	BA-69	1	1	2	2	2	2	2	1	3	2	2	1	1	2	2	1	1	1	4	3	2	1	2	2	1	2	1	2
OCC-2	BA-70	1	2	2	2	1	1	2	2	2	2	1	2	2	1	2	1	1	1	3	3	2	1	3	1	2	2	1	2
OCC-2	BA-71	2	1	2	2	2	2	2	1	3	2	2	1	1	2	2	1	1	1	4	3	2	1	2	2	1	2	1	2
OCC-2	BA-72	2	3	2	2	1	1	3	2	2	1	1	2	2	2	2	1	3	1	3	1	2	2	2	2	1	2	1	2
OCC-2	BA-73	2	3	2	2	1	1	3	2	2	1	1	2	2	2	2	1	3	1	3	1	2	2	2	2	1	2	1	2
OCC-2	BA-74	3	2	2	2	1	2	2	1	2	2	1	2	2	2	2	2	2	2	3	3	2	2	3	2	2	1	2	2
OCC-2	BA-75	3	2	2	2	2	2	2	1	3	3	2	1	2	2	2	2	1	1	4	3	3	1	2	2	2	2	1	2
OCC-2	BA-76	3	2	2	2	2	2	2	1	3	2	2	2	2	2	2	1	1	1	4	3	3	1	2	2	2	2	1	2
OCC-2	BA-77	3	1	2	2	2	2	2	1	3	2	2	1	1	2	2	1	1	1	4	3	2	1	2	2	1	2	1	2
OCC-2	BA-78	3	1	2	2	2	2	2	1	3	2	2	1	1	2	2	1	1	1	4	3	2	1	2	2	1	2	1	2
OCC-2	BA-79	3	1	2	2	2	2	2	1	3	2	2	1	1	2	2	1	1	1	4	3	2	1	2	2	1	2	1	2
OCC-2	BA-82	3	1	2	2	2	2	2	1	3	2	2	1	1	2	2	1	1	1	4	3	2	1	2	2	1	2	1	2
OCC-2	BA-83	3	1	2	2	2	2	2	1	3	2	2	1	1	2	2	1	1	1	4	3	2	1	2	2	1	2	1	2
OCC-2	BA-84	3	3	2	2	1	2	2	2	3	2	2	2	1	3	2	1	3	1	4	4	2	1	3	3	1	2	1	1
OCC-2	BA-85	2	1	2	2	2	2	2	1	3	2	2	1	1	2	2	1	1	1	4	3	2	1	2	2	1	2	1	2
OCC-2	BA-86	2	3	2	2	2	2	2	2	3	2	1	2	1	3	2	1	3	1	4	4	2	1	3	3	1	2	1	1
OCC-2	BA-87	2	1	2	2	2	2	2	2	3	2	1	2	1	3	2	1	3	1	4	4	2	1	3	3	1	2	1	1
OCC-2	BA-88	2	1	2	2	2	2	2	1	3	2	2	1	1	2	2	1	1	1	4	3	2	1	2	2	1	2	1	2
OCC-2	BA-89	2	1	2	2	2	2	2	1	3	2	2	1	1	2	2	1	1	1	4	3	2	1	2	2	1	2	1	2
OCC-2	BA-90	2	1	2	2	2	2	2	1	3	2	2	1	1	2	2	1	1	1	4	3	2	1	2	2	1	2	1	2
OCC-2	BA-91	2	1	2	2	2	2	2	1	3	2	2	1	1	2	2	1	1	1	4	3	2	1	2	2	1	2	1	2
OCC-2	BA-92	2	3	2	2	1	2	2	2	3	2	2	2	2	3	2	1	3	1	3	4	3	1	3	3	2	2	1	1
OCC-2	BA-93	1	3	2	2	2	2	2	2	3	2	1	2	1	3	2	1	3	2	4	4	2	1	3	3	1	2	1	1
OCC-2	BA-96	1	3	2	2	1	1	3	2	2	2	1	2	2	3	2	1	1	1	2	4	1	2	2	3	2	2	1	2
OCC-2	BA-97	3	1	2	2	2	2	2	1	3	2	2	1	1	2	2	1	1	1	4	3	2	1	2	2	1	2	1	2
OCC-2	BA-98	3	1	2	2	2	2	2	1	3	2	2	1	1	2	2	1	1	1	4	3	2	1	2	2	1	2	1	2
OCC-2	BA-99	3	1	2	2	2	2	2	1	3	2	2	1	1	2	2	1	1	1	4	3	2	1	2	2	1	2	1	2
OCC-2	BA-100	1	1	2	2	2	2	2	1	3	2	2	1	1	2	2	1	1	1	4	3	2	1	2	2	1	2	1	2
OCC-2	BA-101	1	1	2	2	2	2	2	1	3	2	1	1	1	2	2	1	1	1	4	3	2	1	2	2	1	2	1	2
OCC-2	BA-102	1	1	2	2	2	2	2	1	3	2	2	1	1	2	2	1	1	1	4	3	2	1	2	2	1	2	1	2
OCC-2	BA-103	1	1	2	2	2	2	2	1	3	2	2	1	1	2	2	1	1	1	4	3	2	1	2	2	1	2	1	2
OCC-2	BA-104	1	1	2	2	2	2	2	1	3	2	2	1	1	2	2	1	1	1	4	3	2	1	2	2	1	2	1	2
OCC-2	BA-105	1	1	2	2	2	2	2	1	3	2	2	1	1	2	2	1	1	1	4	3	2	1	2	2	1	2	1	2
OCC-2	BA-106	2	1	2	2	2	2	2	1	3	2	1	1	1	2	2	1	1	1	4	3	2	1	2	2	1	2	1	2
OCC-2	BA-107	3	1	2	2	2	2	2	1	3	2	2	1	1	2	2	1	1	1	4	3	2	1	2	2	1	2	1	2
OCC-2	BA-108	1	3	2	2	2	2	2	1	3	2	2	1	1	2	2	1	1	1	4	3	2	1	2	2	1	2	1	2
OCC-2	BA-109	1	3	2	2	2	2	2	2	3	2	1	2	1	3	2	1	3	1	4	4	2	1	3	3	1	2	1	1
OCC-2	BA-110	1	3	2	2	2	2	2	2	3	2	1	2	1	3	2	1	3	1	4	4	2	1	3	3	1	2	1	1
OCC-2	BA-111	1	3	2	2	2	2	2	2	3	2	1	2	1	3	2	1	3	1	4	4	2	1	3	3	1	2	1	1
OCC-2	BA-114	2	1	2	2	2	2	2	1	3	2	2	1	1	2	2	1	1	1	4	3	2	1	2	2	1	2	1	2
OCC-2	BA-115	2	1	2	2	2	2	2	1	3	2	2	1	1	2	2	1	1	1	4	3	2	1	2	2	1	2	1	2
OCC-2	BA-116	2	1	2	2	2	2	2	1	3	2	1	1	1	2	2	1	1	1	4	3	2	1	2	2	1	2	1	2
OCC-2	BA-117	2	1	2	2	2	2	2	1	3	2	2	1	1	2	2	1	1	1	4	3	2	1	2	2	1	2	1	2
OCC-2	BA-118	2	1	2	2	2	2	2	1	3	2	2	1	1	2	2	1	1	1	4	3	2	1	2	2	1	2	1	2
OCC-2	BA-119	2	1	2	2	2	2	2	1	3	2	2	1	1	2	2	1	1	1	4	3	2	1	2	2	1	2	1	2
OCC-2	BA-120	2	1	2	2	2	2	2	1	3	2	2	1	1	2	2	1	1	1	4	3	2	1	2	2	1	2	1	2
OCC-2	BA-121	2	1	2	2	2	2	2	1	3	2	1	1	1	2	2	1	1	1	4	3	2	1	2	2	1	2	1	2
OCC-2	BA-122	2	1	2	2	2	2	2	1	3	2	2	1	1	2	2	1	1	1	4	3	2	1	2	2	1	2	1	2
OCC-2	BA-123	2	1	2	2	2	2	2	1	3	2	2	1	1	2	2	1	1	1	4	3	2	1	2	2	1	2	1	2
OCC-2	BA-124	2	1	2	2	2	2	2	1	3	2	2	1	1	2	2	1	1	1	4	3	2	1	2	2	1	2	1	2
OCC-2	BA-125	2	1	2	2	2	2	2	1	3	2	2	1	1	2	2	1	1	1	4	3	2	1	2	2	1	2	1	2
OCC-2	BA-126	2	1	2	2	2	2	2	1	3	2	2	1	1	2	2	1	1	1	4	3	2	1	2	2	1	2	1	2
OCC-2	JA-40	3	1	2	2	2	2	2	2	3	2	2	1	1	2	2	1	1	1	4	3	2	1	2	2	1	2	1	2
OCC-2	JA-41	3	1	2	2	2	2	2	1	3	1	2	2	1	2	2	1	1	1	4	3	2	1	2	2	1	1	2	2
OCC-2	JA-42	3	3	2	2	2	2	2	2	3	2	1	2	1	3	2	1	3	1	4	4	2	1	3	3	1	2	1	1
OCC-2	JA-43	3	1	2	2	2	2	2	1	3	2	2	2	1	2	2	1	1	1	4	3	2	1	2	2	1	2	1	2
OCC-2	JA-44	3	1	2	2	2	2	2	1	3	2	2	1	1	2	2	1	1	1	4	3	2	2	2	2	2	2	1	2
OCC-2	JA-45	3	3	2	2	2	2	2	2	3	2	2	2	2	3	2	1	3	1	4	3	2	2	3	3	1	2	1	1
OCC-2	JA-46	1	3	2	2	2	2	2	1	2	1	1	2	2	2	2	1	1	1	3	2	2	1	2	2	1	1	2	2
OCC-2	JA-47	1	3	2	2	1	1	2	1	2	1	2	2	2	1	1	2	1	1	3	3	1	1	3	2	2	2	1	2
OCC-2	JA-48	1	2	2	2	1	2	2	1	3	1	2	1	2	2	2	1	3	1	4	2	3	1	2	2	1	2	1	2
OCC-2	JA-49	1	3	2	2	1	1	2	2		2	2	2	2	2	1	1	1	1	4	3	2	1	2	3	1	2	1	2
OCC-2	JA-50	1	2	2	2	1	1	3	1	3	2	2	1	2	2	1	2	1	3	4	2	3	1	2	2	1	2	1	2
OCC-2	JA-51	1	2	2	2	1	1	2	1	2	2	2	2	1	3	2	1	3	1	4	3	2	1	2	3	2	2	1	2
OCC-2	JA-52	3	2	2	2	1	2	1	1	3	1	2	2	2	2	2	1	1	1	4	3	2	1	2	2	1	2	2	2
OCC-2	JA-53	3	2	2	2	2	2	2	1	3	2	2	2	1	2	2	1	1	1	4	3	3	1	2	3	2	2	2	2
OCC-2	JA-54	1	2	2	2	2	1	3	1	2	1	2	2	2	2	2	1	1	1	2	3	3	2	2	2	2	1	2	2
OCC-2	JA-55	2	2	2	2	1	3	1	2	2	2	1	2	2	2	2	1	3	1	2	4	2	1	3	2	2	2	1	2
OCC-2	JA-56	1	2	2	2	2	1	3	1	2	2	1	2	2	2	2	1	1	1	3	2	3	1	2	2	1	2	1	2
OCC-2	JA-57	2	3	2	2	1	3	1	1	2	2	1	2	2	2	2	1	1	1	3	4	2	2	2	2	3	1	2	2
OCC-2	JA-58	1	1	2	2	1	1	2	1	2	1	1	2	1	2	2	1	1	1	2	3	2	2	3	2	1	2	1	1
OCC-2	JA-59	2	3	2	2	1	3	1	2	2	1	1	2	2	2	2	1	1	1	2	1	1	2	2	2	1	2	1	1
OCC-2	JA-60	2	3	2	2	2	2	2	1	2	1	2	2	2	3	2	1	1	1	4	2	3	2	2	3	1	1	2	2
OCC-2	JA-61	2	1	2	2	2	2	2	1	3	2	2	1	1	2	2	1	1	1	4	3	2	1	2	2	1	2	1	2
OCC-2	JA-62	2	3	2	2	2	2	2	1	2	1	2	2	2	2	2	1	1	2	3	3	3	2	3	3	1	1	1	2
OCC-2	JA-63	2	3	2	2	1	3	1	2	2	1	1	2	2	2	2	1	1	1	2	1	1	2	2	2	1	2	1	1
OCC-2	JA-64	2	1	2	2	2	2	2	1	3	2	2	2	1	2	2	1	1	2	4	4	2	1	2	2	1	2	1	2
OCC-2	JA-65	3	1	2	2	2	2	2	1	3	2	2	2	1	2	2	1	1	2	4	4	2	1	2	2	1	2	1	2
OCC-2	JA-66	3	1	2	2	2	2	2	1	3	2	2	2	1	2	2	1	1	2	4	4	2	1	2	2	1	2	1	2
OCC-2	JA-67	3	1	2	2	2	2	2	1	3	1	2	2	2	2	2	1	1	1	4	3	1	2	2	1	2	1	1	2
OCC-2	JA-68	3	2	2	2	2	2	2	1	2	1	2	2	2	1	2	1	1	1	2	2	2	1	3	1	1	1	2	2
OCC-2	JA-69	3	2	2	2	1	1	1	1	2	1	1	2	2	2	2	1	3	1	3	1	2	2	3	2	1	1	2	1
OCC-2	JA-70	2	2	2	2	1	1	1	1	2	1	1	2	2	2	2	1	3	1	3	1	2	2	3	2	1	1	2	1
OCC-2	JA-71	2	2	2	2	2	2	2	1	2	1	1	2	2	2	2	1	1	1	3	3	2	2	3	2	2	1	1	1
OCC-2	JA-72	2	2	2	2	1	1	2	1	2	1	2	2	2	2	2	1	3	1	3	3	2	2	3	3	1	1	1	1
OCC-2	JA-73	3	3	2	2	2	2	2	1	3	2	2	2	1	3	2	1	3	1	3		2	2	3	2	1	1	1	1
OCC-2	JA-74	3	2	2	2	1	1	1	1	2	1	1	2	2	3	2	1	3	1	4	2	2	2	2	2	1	2	1	1
OCC-2	JA-75	3	1	2	2	2	2	2	1	3	2	2	2	1	3	2	1	1	2	4	4	1	2	2	2	2	2	1	2
OCC-2	JA-76	3	1	2	2	2	2	2	1	3	2	2	2	1	2	2	1	1	2	4	4	2	1	2	2	1	2	1	2
OCC-2	JA-77	3	3	2	2	2	2	2	2	3	2	2	2	1	3	2	1	3	3	4	4	3	1	2	2	1	1	2	2
OCC-2	JA-78	3	3	2	2	2	2	2	2	3	2	1	2	1	3	2	1	3	2	4	4	1	1	3	3	1	2	1	1
OCC-2	JA-79	3	3	2	2	2	2	2	2	3	2	1	2	1	3	2	1	3	2	4	4	2	1	3	3	1	2	1	1
OCC-2	JA-80	3	1	2	2	2	2	2	1	3	2	2	2	1	2	2	1	1	2	4	4	2	1	2	2	1	2	1	2
OCC-2	JA-81	3	3	2	2	2	2	2	2	3	2	1	2	1	3	2	1	3	1	4	4	2	1	3	3	1	2	1	1
OCC-2	JA-82	3	3	2	2	2	2	2	2	3	2	1	2	1	3	2	1	3	1	4	4	2	1	3	3	1	2	1	1
OCC-2	JA-83	3	3	2	2	2	2	2	2	3	2	2	2	1	1	2	1	3	1	4	4	2	1	3	3	1	2	1	1
JGBOC	GB-1	2	2	2	2	2	2	2	1	3	3	2	1	2	2	2	1	1	1	4	3	3	1	3	2	2	2	1	2
JGBOC	GB-2	2	2	2	2	1	2	1	2	3	2	2	1	2	2	2	1	1	1	4	3	3	1	1	2	2	2	1	2
JGBOC	GB-3	2	2	3	2	2	2	2	2	2	3	1	2	2	2	2	1	1	1	3	3	1	2	1	1	2	2	2	1
JGBOC	GB-4	2	2	2	2	2	2	2	2	2	2	1	1	2	2	1	1	3	1	1	3	1	2	3	1	2	1	2	1
JGBOC	GB-5	2	2	2	2	2	2	2	1	3	2	2	1	2	2	2	1	1	2	4	3	2	1	2	2	1	2	1	2
JGBOC	GB-6	2	2	2	2	2	2	2	2	1	3	1	2	2	2	2	1	3	1	2	2	1	2	3	1	2	1	2	1
JGBOC	GB-7	2	2	2	2	1	2	2	2	3	2	2	1	2	2	2	1	1	1	3	2	3	1	3	3	1	1	1	2
JGBOC	GB-8	2	2	2	2	2	2	2	1	2	3	1	2	2	2	2	1	1	1	2	2	1	2	1	2	3	3	2	2
JGBOC	GB-9	2	2	2	2	2	2	2	1	2	1	1	2	2	2	2	1	2	1	3	2	1	1	2	2	2	2	1	2
JGBOC	GB-10	2	2	2	2	2	2	1	2	3	2	2	1	1	1	2	1	1	2	4	3	3	1	3	2	1	2	1	2
JGBOC	GB-11	2	2	2	2	2	2	2	2	2	2	1	1	2	2	2	1	1	1	3	2	1	2	3	2	2	3	1	1
JGBOC	GB-12	2	2	2	2	2	1	2	2	2	3	1	2	2	2	2	1	1	1	3	2	3	1	3	2	2	2	1	1
JGBOC	GB-13	2	2	2	2	2	1	2	2	3	1	2	1	1	2	2	1	3	1	3	1	3	1	2	2	1	1	1	2
JGBOC	GB-14	2	2	2	2	2	2	2	1	3	2	2	1	1	2	2	1	1	2	4	2	2	1	2	2	1	2	1	2
JGBOC	GB-15	3	2	2	2	2	2	2	2	1	2	2	1	2	2	2	1	1	1	2	4	2	2	3	2	3	1	2	2
JGBOC	GB-16	2	2	2	2	2	2	1	1	2	1	2	1	1	2	2	1	1	1	4	3	2	1	2	2	2	1	2	2
JGBOC	GB-17	3	2	2	2	2	2	2	2	3	2	3	2	1	3	2	1	1	1	4	3	3	1	2	3	2	3	1	2
JGBOC	GB-18	2	2	2	2	2	2	2	2	1	3	1	2	2	2	2	1	1	1	3	4	2	2	3	2	2	2	1	2
JGBOC	GB-19	2	3	2	2	2	1	2	2	3	4	3	1	1	2	2	1	1	2	4	4	3	1	3	2	1	2	2	2
JGBOC	GB-20	3	2	3	2	2	2	1	2	3	4	2	1	2	2	2	1	3	2	3	4	3	1	3	3	2	2	1	2
JGBOC	GB-21	3	2	2	2	1	2	2	2	3	2	2	1	2	1	2	1	1	1	3	3	1	1	3	1	2	3	1	2
JGBOC	GB-22	2	3	2	2	2	2	2	2	2	2	2	2	2	2	2	1	1	1	2	2	2	2	3	2	2	3	2	2
JGBOC	GB-23	2	2	2	2	2	2	2	1	3	3	2	1	1	2	2	1	1	1	4	3	3	1	2	2	2	2	1	2
JGBOC	GB-24	1	1	2	2	2	2	2	1	3	2	2	2	1	1	2	1	1	1	3	4	2	1	2	2	1	2	1	1
JGBOC	GB-25	2	2	2	2	2	1	3	1	2	3	1	2	1	2	2	1	3	1	4	4	2	2	3	2	2	2	1	2
JGBOC	GB-26	2	2	2	2	2	2	1	1	3	2	2	1	1	2	2	1	1	1	4	3	2	1	2	3	2	2	1	2
JGBOC	GB-27	2	2	2	2	2	1	2	1	2	4	1	2	2	2	2	1	1	1	4	4	1	2	3	2	3	3	2	2
JGBOC	GB-28	2	2	2	2	2	2	2	2	3	3	1	2	2	2	2	1	1	1	2	2	2	1	3	2	1	1	1	2
JGBOC	GB-29	2	2	2	2	2	2	2	1	3	4	1	2	2	2	2	2	1	1	3	4	1	2	3	2	2	3	2	1
JGBOC	GB-30	2	2	2	2	2	3	1	1	3	2	1	2	2	2	2	1	1	1	4	3	2	1	2	3	1	3	1	2
JGBOC	GB-31	3	2	2	2	2	1	3	1	3	3	1	1	2	2	2	1	1	1	4	4	2	1	3	2	2	3	1	2
JGBOC	GB-32	2	2	2	2	2	2	2	1	2	3	1	1	2	2	2	1	1	1	3	2	1	2	3	2	2	2	1	2
JGBOC	GB-33	2	2	2	2	2	2	1	1	2	2	1	2	2	1	2	1	1	1	3	3	1	2	1	1	2	2	1	2
JGBOC	GB-34	2	2	2	2	3	3	2	1	2	4	2	1	2	2	2	1	2	1	4	3	2	1	2	2	2	3	1	2
JGBOC	GB-35	2	3	2	2	2	2	2	1	2	2	1	2	2	2	2	1	1	1	2	4	2	2	3	2	2	2	2	2
JGBOC	GB-36	2	2	2	2	3	2	3	2	3	4	1	1	2	2	2	1	3	2	4	4	3	1	2	2	2	2	1	2
JGBOC	GB-37	2	3	2	2	2	1	2	1	2	1	3	1	1	2	1	2	1	1	4	1	3	1	2	2	1	1	1	2
JGBOC	GB-38	2	2	2	2	2	2	2	1	1	2	1	2	2	2	2	1	1	1	1	2	1	2	3	2	3	3	2	1
JGBOC	GB-39	3	3	2	2	2	2	2	1	3	1	1	1	1	2	2	1	3	1	4	2	1	1	2	2	1	2	1	2
JGBOC	GB-40	2	2	2	2	2	2	2	1	3	2	2	1	2	2	2	1	1	1	3	3	2	1	2	2	1	2	1	2
JGBOC	GB-41	2	1	2	2	2	2	2	1	3	2	2	1	1	2	2	1	1	1	3	3	2	1	2	2	1	2	1	2
JGBOC	GB-42	2	1	2	2	2	2	2	1	3	2	2	1	1	2	1	1	1	2	3	3	2	1	2	2	1	2	2	2
JGBOC	GB-43	3	3	2	2	1	1	2	2	3	2	2	2	2	3	2	1	3	1	3	4	2	1	3	3	1	2	1	1
JGBOC	GB-44	2	1	2	2	1	2	2	1	2	2	2	2	1	1	1	1	1	1	2	3	2	1	3	3	2	2	1	2
JGBOC	GB-45	2	1	2	2	1	2	1	2	2	2	2	2	1	1	1	1	1	1	3	3	3	1	3	2	1	2	1	2
JGBOC	GB-46	2	1	2	2	1	2	1	1	2	4	1	2	2	2	2	1	1	1	1	4	1	2	3	2	2	2	1	1
JGBOC	GB-47	2	1	2	2	1	2	1	2	1	3	1	2	2	1	1	1	1	1	2	4	2	2	3	2	2	3	1	1
JGBOC	GB-48	2	1	2	2	2	2	2	1	3	2	2	1	2	2	2	1	1	1	4	3	2	1	2	2	1	2	1	2
