# Supplementary material for: Evaluation of genetic diversity among olive trees (Olea europaea L.) from Jordan
Source: Front Plant Sci. 2024 Aug 6;15:1437055. doi: 10.3389/fpls.2024.1437055 (PMC11333458; doi:10.3389/fpls.2024.1437055)
Supplement: Supplementary file 10 [file Table_3.xlsx]

## Sheet: Sheet1
Table S3. List of SNP markers used for KASP assay to discriminate between olive trees identified in this study.
Set	Reference	SNP name	Flanking sequence	Alleles
Set#1	Biton et al. (2015)	OLEASNP100	ATGGAACCAAAATTCGGCGGCGCTACCCGGTCCCGCCACCGCCGGTACATGTACCACCACGGTAGGTCACCCTCCGCTGACAGATTCATCGGAATATTCCAATCGCCGATCACCACATCCTCTACACCCTCGTTCGAGCTTACCGAACATGAAATCTTCGAGATCCCCTCTGAATCCTCCTCCCCGAGTTCGGTTCCGAGCCCTAAATCGAACTATCAAGTTCATAATCATAGTAAATTTGGCATCTTAGAAGCGCTAACTGGTGGAAGTGGCGATTTCAAAACACGACCCA[G/A]CAGTGAAACCGGAGCGGTTTTCAACCACAAGGCATCCACCTCCGCGTCACTCGCCTCCTCGACATCTTCTTCTCCTTCCTCTTCATCTTCGTCTCGAATTAT…	C/T
		OLEASNP60	ATGGATAATGCAGTTGCAGTTAGTAGAAAACTTAGGAATCAGATCAATGATGAACATGAGCAGAGGGCTCTAGCTGATTGCTTGGAGCTGATGGATCTGTCAATTGATCAAGTGAAAGATTCTATGGTGGCTTTGGAGAATCGAACAAGACTATCGCGTTCCAATGCACAAACATGGCTTAGTGGGGTTCTTACCAATCATGTCACCTGTCTAGATGGTCTTAAAGCTTCAGGCAAAACGTCGATTGGAGCAATTCTTGAAGATTTGATATCCAGAGCCAGAGCAGCTTTGGCAATATCAGTGTTCGAATC[C/G]GACGGGGAAATGTTGTCCCGAGGGCTGCTGCCATCATGGATTACACCGGGAGATAGGAAACTGTTGCAGAGTTCAGCCAAGGA…	C/G
		OLEASNP2	TATGAAAAAGAAATGTGGGCTGGAATATAGAATGGACATAATACGAGTTTCTTGTACATAATTCATTGTTGCAATCTACATTGTGGGGGGAATAGAACTGGAATATAAGTTGTATAATGTTGAAGATTGATATAAAACATGTTGTTGAATAGATGGAAGAGAAATTGAATAAAAAATGGGAAAAGGTAATAGTAGAAGAAAAACATTCTAATTT[T/C]GGATTGGGCCATAAGATCATTCCAGAAGGAGAACAACAAGACAACTACTCACTGCTATGCTATGATGTACAATGAATTTCAACCATTCGAGTTAGTTTAGGACTTGAAAATTGATTTTCAAAGATTTGGCGCTATTTCTGTCATTTAATTTATTTTGGACTTTTTTTAATTTTAGTTTGT…	T/C
		OLEASNP59	CACAATTATATCCGGGCAAAACTGACCCTCAGAACATGATATTTCAGACATAGGACCTTATTAGGAAATTCTGTTTCACCTTGCACTTTTCTGTTGAAAATGTTATACCTGCATTATGGTTGTCTCTGAAGCTGCATTGGTTAGATCGAATTGTAGCTTTGGAATTGGATTTAGAAATGTTATCTTTCAGATCTAATTGATTTTCCATGAATTTTAAGTCCCAGGCTTAATTTAAGGCCACCAAAACATAGCTTAAATCGATTCGTTAATCATTTTCCTTTGTCATTATGGTCCAACCATATCATCAATTGCTTATTTTT[T/C]GGAACTAGAAACAAACTCTTTTCGTTGGATCACAAATCAAAGTAGTCAAGATAACTTCAATTATGATTCTCTTT…	T/C
		OLEASNP4	TTGGATTTCGTGCTATCTAGTAATTACATGATAGGACTTGATTTAAAAGAATATTCGTGAAAGTTAATGCCATAAGGGCTCCCCTGTATCCGTGGTAGCCAGATTTGGTTACTACTTTACATCATTAAGTAAAATTTTTTGAAGTCAAATTGTAGTTGGGTTCTGCTATTTTACAGTTATCGCCAGTTAATAAAGATGGAGTCAATTTCTGCAACATCCCTTTTGGGTCATCGACCTGTTTATGGAGGTTATTGTAGCAAGGATGTTTCAGGCAAACGAAAGCAGGTCCAGCATTTCCAGCTTCCTTTTACAGAATTTCT[C/A]CGAAGGAAGGTTTCTTTTCCAATTTCTTTGCCGGGATTGCGAGTTGATAAACAAACAGTGCCATCGATAAAGGC…	C/A
		OLEASNP105	ACCAACCAAACTGCAGCCGTGGCATTATCAGGGATCAACTACGAAAATATACGAGGAACGTATACCGTAAAACCCCTTCACTTTGCTTGTAGTGACAGCATGCCGTGTACTGATATCACTCTCACAAACATAAAACTACAGCCATTGCAAGAACACTATCATATGTATGATCCATATTGTTGGCAGACTTTTGGTGAGCTCTACACTCCTACAGTTCCTCCCATAGAATGTTTACAAGTTGGAAAGCCGTCCAACAATAAGATTCAAGGAGACAGCGATGTTTGTTAAGTACAGTTGGTGCATGTTTGGTAGTAGGTAGT[A/C]GTATAAGATTGTACTGATACAATAGAGTCCAATTTAAACTCCTTACTAAACATGTCATCAAGGTATATTTTGGT…	A/C
		OLEASNP122	TGTTAATGATATATTTACGTCATGATGATGAAGGGGATGATTCCAGTTTATGGGATTGCTTAAACGATTGTATCAGACAAAGCAAATCTGAGAGAGAATACCTCTGTCCGTCCCCGCATTATTGGTTTCCCAACAAACAACTCTGCCAAAATGCAGCCTGCACTCCATAAATCAACACCAGGCCCATAATAAGTGGCCCCTAATAAAAGTTCTGGAGGACGGTACCAGAGCGTGACAACACGACTGGTCATGGGTTTCTTGCTTTCAGGATCATAAAAAGAAGCTAACCCAAAATCGGCTATTTTTAAGATTCCTTCATC[G/A]TCAATTAACAAATTAGAGCATTTGATATCACGATGTAAAACACCATTGTTGTGGCAATGCTCAAGCCCAGAGAG…	G/A
		OLEASNP6	TAAATGCGAGCTTCTCAGCGAAACATATATAGAAGTCCCAGTTTTAACTGATTTAAATACAGTTTCAACTGGCTCTCAGAATAGTTTTAACATGCAACACGAAGAATTTTTACCAGAGCCGACTCTGCCAGCAAAGAAACGTGAGTTGGAAGAGAAGGCCGGTGGTTTAGCCCGGAAGCCCCAAGGAAGAAAATCAGTCAACTATAATCGGAGTGGGAGGGGAAGAGGTAAATGACTGCGTTATAACATATTGTACATTAGCAATTTAGATCGTTCCACTAGTGCTGTTGTAGGATTCTGTTTGATTACTCTAGGCTTCA[T/A]ATTGTATAATTCTGTTCATATGGCGGAATCTAGTATGATAGACTTCGACAATTCAGCTTGCTAATATTTGTTTC…	T/A
		OLEASNP134	ACGCTCTTAGCAATTGCCTGAAAACTGAACGATTTGCTCAGTGCTGAGATGTTGGCAATGCTCACCTTTGTGAATCATATACTGCTTTTTGCCCCTGAACACTTCTCTGTCTTTATTTAATGGCTGAATAACGTTAACACTGAATTAAGCAACTACCTCGACTCCCTGATAACATGTGCTTATGTGAATCTTGTGCAGGTATCATTGGCCTTCAGGGTTGATCACCCCCTGTGGTGCACTCTCCTTTTAGTCGCAATTTATCCTGCACTGTGTACAAACTCGGTCATCAGTAGCTACTTGAATAGCTCTTAATAAAGTAT[C/T]GTCGGTTTGATCGAGTTTTTGAAGTTCTATGTAAGTTTGAATTTGTCGTGCTATTTTGTGATTGAGTACCAAAT…	T/C
		OLEASNP128	TTTTGAATGATTGTCTTTATTTGCGAACAGTTTGCAACATAGTTCCATGGCAACTTATAAGTAAATTTGGCTTTCAATCAACTATAATGAAATACAATTCAAAGGGTAGAGTATAAATGACAGAACAGCTAAAAGAAAATTATACACAATCTATGAGGTGCTGGCACCCATTGACAAGCTCCTCACAGCAACCCTAACAGCGCCCACGACACTAAGCTGCCTCCTCTCTGGACTCAACCCATGCTCCTCTTGATTCTTACAACTATCATCTATTTGAACCCCGACAAAGTATGCTACCTGCACATTTACTTTTATCACGT[T/C]AGGAGTTTTAAAGGTTAAGAGGGTGTTTGATATGGATTAAATTTAGATTTTATTAGTAGATTGTGATATAAGTT…	T/C
		OLEASNP61	CTATGTTATATTCTCCAGGAATCTACTTGCATCATCTGTTGTAATCAACTCAACCGTACAGCATACAGAAGTACGGACTTATCTTACTCTCTTCTTTCCTCTTAAAAGAGAAATCTTTTGGCAGTACCAAAATTCATGTCACTGTCATTCATGAGATTTCTTTCATATTTCAGGAAAGTGGGAAACAGGTTTTTCATGTCCTGACAGACAGGGAAAATTACTTTGCTATGAAATTTTGGTTTTGCATAAACAAATATCGGGAAGCCACAGTTCAGGTTTTGAATATTGAAGATCTTAAGTTGAATAATCACTATAAGTTG[G/A]CTCCATTGCATCTATCATTGCCTGAAGAATTTCGTGTTTCTTTTCTTAGAGTTGATAAACTCTCTAGTTATCAG…	G/A
		OLEASNP106	CTTTGTTCTTGCTATTGTGATCCTTGCATATTATACTCACATCAACTTTGAATGAATTCATGATTCGCGGGTTATTATGTCTCTCGGTTTGTGTTCAGTGCTCGTGTATTAGGATTTGAATATACCTTATTTTTTTCTCACAAATGCGTGTTTACGAATCTATAGAAGAATGGGATGGTGAAAGAAGGCGAGCATGTTGCTCTTGTTCAAAGTGGCAGACAGCCTATCTGGCGGTCCCAGTCGACTCATAACATTCAGGTCAGAAAAGTATGTGACAAATAGCCTATCTGCCAGTCCCAATTGACTCATAGCAATGAGGT[C/T]AGAAAAGTAATGGATGGACAAAGGAGGTTGGAGACCTATGCTATCTCATCAGAATTGGTTTTCAACCCTTGGGT…	T/C
	Belaj et al. (2018)	OLIVESNP653	TTTGGGTCCCTTTGGCTGCCTCTTGGTACTAATCACTTCACCTCTTGCCTTAGCCTCRGCCTTAAGTTTGTCGTTAGTCTTGATCCTTTG[T/C]AGAAAATCCTCATGACACCTTGATGGCTGCACATGCTCAACTCGGACATGGATCCTCTTTCTAATGATTCTGTTGCCTACCTGCTTGTTGACTTCAACGCCGATG	T/C
		OLIVESNP255	TGATTTGCTAGCAATTTTAGAAGAATATCAGGTTAATRAATGCATATTTGTTGGCCATTCTTTGTCCTCCATGACTGGTGCTATAGCTTC[T/C]ATCTTTCGGCCTGATCTCTTTCAAAAAATCATCACGATTTCTGCTTCTCCAAGGTTTATAAATACTGAGGATTACTATGGAGGATTTGAACAAGAAGACATTGAG	T/C
		OLIVESNP472	TTGCAGCATACCCATCCTTCGCTGCCTCATTATGATTCCACCGAGTGGGATTGGTTACGCGGAGCTTTAGCAACTGCTGACAGAGATTAC[A/G]GGATTCTAAATAAGGTATTCCACAACATAACGGATACTCATGTCGCGCACCATCTTTTCTCAACAATGCCACACTATCATGCAATGGAGGCAACCAAGGCAATCA	A/G
		OLIVESNP657	GAAAGAGGACTATGAAGAGAAGCTTAAGGAGGTGGAAGCTGTATGCAACCCGATCATCACAGCCGTCTATCAAAGATCCGGGGGAGCACC[T/G]GGTGGGACATCAGAAGATGATGATGATGATTCCCATGACGAACTGTAGGTAATTTTAAGAGTTTTTGTCGACCAGTGATGGGACAACATGAAGTAAGAAACGACC	T/G
		OLIVESNP134	CAAGAAAGCGAACTCGTGCACAAAGTTCTAAAATGACAGAGAGTGAACTGGAGGCTGATCATAGTGAAGTACGATCTGAAAGTGTCATAG[C/G]AGGTGGCATCAAGAAGAGGCGCCAAACAGGTGCTCCAGCTGTGCAAAATGTTGGCGAGAAGCGTTACAATCTACGGCAACGGAACCGCAAGAATGTTGGCACGGA	C/G
		OLIVESNP123	CACAGCTAAAGAAAGAGATGACRGCTCCGCACAACCGTAAGCTGGTTCAACCTCCCGAAGGGACCTATTTCTAGTATAAAGATATGTATA[T/C]GTCTTGTTGATTTAAAAATTTGTGCTGGGAAGTAAAGATGAAACTTTTAAGATCCCCAGAAAAGCTCCTATTCACTCAGTTGCCTCTTGGATATCTTTTTCTGCT	T/C
		OLIVESNP241	GAATAAATATGGAGGAGGAATCAACCTTGATCTATAATGTATTATCTGCTATTTAGCAGTCTAATTTCCTCTCCATTTACCCCTTGCCTT[A/T]CAAATTTGACGAAGTGCTGCGAGGGGCAAAGACGAAAGTTTTATTGTTTACTAGTGATAAAGATTTAAACTGTGTTTGTGTATGTGTGTGTTGATGTTTAGTTTG	A/T
		OLIVESNP345	ATCCAAAACAAGGAAGCGCAGCCCATCTCCTTTTGCAGACAGCCCTATCGAAAGAGGAAGTCCATCTCCCATTAGGGAGGAAATAGCGTC[T/C]GGGCAATATAGGTACAGTCCAAGTCCAAAGGCGTTGAGCAGAAGTCCAGCAAGTCCTGAGAGGGAAAGCCCTGCTGTTAGGAGGTACGATGACAGCCCTTATGGA	T/C
		OLIVESNP679	GGCYGAGGTGTTCTCCAGGATTGATCATAAATTCGATTTGATGTATGCCAAGCGTGCATTCGTTCACTGGTATGTGGGTGAGGGCATGGA[A/G]GAAGGAGAATTCTCAGAGGCTAGAGAGGATTTGGCTGCTCTCGAGAAGGACTATGAGGAGGTGGGAGCTGAATCTGCTGAAGGAGAAGACGAAGATGGGGAAGAC	A/G
		OLIVESNP600	TGATGAAGATCAGAAATGGCATGTCTACTGTGCATCAGCTACCCTGACGGATGATCTGGGTCCGGTATACACCCTAGAAATGTGCATGAC[T/C]AATTTGAACCAGAAGAGGGCCTCTGTATTTTACAAAACTCAATCAAGCTCTGCAGCTGTCATGACTGAAGCTTCCGGCATCAGGAAAATTCTCCCCAATTCTGAG	T/C
		OLIVESNP565	CGCGTCCAACCGGTTGCCRGAAAACATATTAGAGTTCAATATTTTCCTGAGGCTGCGCCACGTCGATGCCACCGGCAGCCACACCACGGA[A/G]TACTTGAACTGGTTGTGTGCATGGATGGCATTAGGTATATGCCTACTCGAAAATGCAAGGTCCTGTTTTTGCAGAACCTCCTTCGCCATGGCGGAGGAGGTGATC	A/G
		OLIVESNP191	TGTAGCAGAAGTGGCATGTTGTTCCTCAGGAACGTTTGAGATGGGATACATGTGTGATCAACTGAACCCACTTACATGTACAGATGCAAC[T/G]AAGTATGTATTTTGGGATTCTTTCCATCCAACAGAGAAAACAAATAAGATCATTACTGATTATGTGCTCAAGAATAGCTTGCAACAGTTTTTTACTTAAGAACTA	T/G
Set#2	Belaj et al. (2022)	EContig10531	AAAGCAAGATTTCTGTCAAGAAAGAGGCAGTAAAGTCACAAACTGATGAAAAAGGCAATGCTAAATCAGATTCTGGTGCAAACTTTGACA[C/G]CTTTAAAGAAAACAGATCATCTGATAGCACTGATTATTCAAGTGCAATCTTGAGTGAAGAAATCAACAATAGCCCGACTGCAGCTATTTCATCGTCGACCGAGAA	C/G
		EContig10640	TGCTTTCAATCACACTGCTTACAAGGAGGTGTTGGAAGCTGAACCTCCTGAGTGGCTTCCAGACAGTTCCACTACAGTTTGTATGCATTG[T/C]AATGCTCCTTTCACAGCTTTGACTCGTGGAAGACATCACTGCCGGTTTTGTGGAGGTATTTTTTGCAGGCTCTGCTCAAAAGGAAGATGCTTATTACCTTTTAAG	T/C
		EContig10787_1	GTAATACCCCATCAGTGCCTCTGGTGTTTCGAGTCACAAGAATCTCTTCACTGGTGATTTCTCTGTAGATCGGTGGATTTTCTTCGGTCA[A/G]TAACTCCTTTATTGGTCCAAACACTTTATTTTTACTTTTTTCGTGATAGTGCAATCTGAAAAAACTTGCCACTGAGATTCTCGGCCCCACAGTTTTCGCCAATAC	A/G
		EContig1180_2	TGCTGCTGCACGTTGAGGCTCCTCGGCGCATTCGCCATTTCTGCTCCTYGACGCCAGCTGAGAAGGAACGCAACCTAAAGGTCCAGTTCC[A/G]GTGACAAGAACCCTTCTGGTTCCCAATTCATGTAGCCTCATCAAAATTTTCCTGTATTCAGAAATTAGATAACGGGAGAAATCTTGAAGATTATACTGAATCCTT	A/G
		EContig12203_1	GGGGATAGAAAGGGGGAGAGTGATAGAGAAACTCAACGGTACGATGGTGGAGAACGGTGTTATCACGGAAGAGCAGCAGAGGCAGATCGC[C/G]GATAACAGAAACGACGTCGTTACCAACCATTCGAAGTCCGGGGAATCTACTYCCCCTACCGATCGTCCCGTCCGCGTATACGCTGACGGAATCTACGATCTCTTC	C/G
		EContig181_2	TGCAGCCAAATTTGATGAGTATGCAAGGGGTATGATAAGCTCTTCCGGTTCTACCTTCTTTGAGGAGCTCGGATTGTACTACATTGGTCC[A/G]GTGGATGGGCATAATATCGATGATCTTGTTACTATATTTCAAAAAGTAAAGACAATGCCAGCGCCAGGGCCGGTTCTAATTCATATTATAACAGAGAAGGGAAAA	A/G
		EContig1987_2	GAATTAGAGCCTTCATCCTGAGACTGAGATGATCTCCTTTATCGTATTAACTAAACAGCCTCTCGAATCAAAGCAGATCTGGGGCGAATT[A/G]AGAAGCAAGTCAACTCCGAGTTCAAGTCAGAAATTATTTTCTTTTCTTTCCCGCACTTATTGACAATCCCCAACGATTGGTTGTATCGTCAGGGTGTCTCTATTC	A/G
		EContig2068_2	TGATTTGCTAGCAATTTTAGAAGAATATCAGGTTAATRAATGCATATTTGTTGGCCATTCTTTGTCCTCCATGACTGGTGCTATAGCTTC[T/C]ATCTTTCGGCCTGATCTCTTTCAAAAAATCATCACGATTTCTGCTTCTCCAAGGTTTATAAATACTGAGGATTACTATGGAGGATTTGAACAAGAAGACATTGAG	T/C
		EContig2172_2	ATTGCTAAATGAAGTAGTTTCACAGAGCAATTAAGGGAGTAAATTCGTGCTTTTGTGTGGCTCCTTGCCTGAATAGTCATTTAAATGCGT[T/C]ATGTGGCCTTTGCAAGGGAAGTGGTCGAGGTTTAAACTGGTTCTTGAAGTAGTTAATTCGTTAAATGAGAGTCTCTATTGATGGACCTTGAGTCTAGAGGTTCTT	T/C
		EContig2305_1	TCTATCTGGATAAACACTTGAACAAAACTTCAGCAGATTATTGTAGGTATCTTCGGAATTCCCTAGAAATAGAGAGACAATAAAATAAGC[A/T]AAACAATTATAAGCTACATGTGTCGCGTCCAACCTTTGATCTTTGTTCGCTGTTGCTTTGTCACCATTGAACTTCAAATTCAAGGAGGCCCATCAATCGAGCTTC	A/T
		EContig2458_2	AATAGTTGCAAGCTGGCTCTTATCACCCCATTCCCCAAAGAAAGTAATTGAAAATGCCTTCAGCAAGATGGGCGAGAAGAATTGAGCAAG[A/G]AAAGGACGGTTTTGCTTCTTCAAATTGTCATCAWCCTTATTGTTCTCTTTGGATGATCCACCATTACCTTTTATATCACCACCCAATTTTGCTTCAACTTCAGCC	A/G
		EContig2514	GGATGTAGCATAAGCATGAGGAATATCCCAATAAATCACAGAGGCGACACTAGAAGTAAAGATAATGCTCCCTTTCTTGGCCGGAATCAT[T/G]ACCCTTGCAGCGTGTTTGGCGCATAGAAACATGCCAAAAACATTAACGTCGAAAACCCTCTTGTAATCTTCATATTCGGTAGCCAAAATTGATGTGTCGCCCTTG	T/G
		EContig2705_2	AAAGTATCAAGTTACACATCTCAAGACCCACTGCGAGAAGTTCCTGATGTCCAGACTGAACTGGGAAAACTCACTACCCTATTATGCTTT[T/C]GCTCACCAGCACTCTGCAAAATGCTTGCTTGATGCATCATTGTCGTTGATCATGGACAACATGGACAAGCTTAGTAAGCGAGAAGAGTACATGGAACTTGTGGAG	T/C
		EContig2906_2	ATATGTGAATCAGCTTTGTGAGAGCCTCCCWAGTCCAGCGGGCGAGTCTGCAATTGACTGCGATTCCATGTCAGACATGCCAACTGTCAC[T/G]TTCACCATTGGAGGCAAAGCTTACCCTCTCACACCAGAACAGTATATTCTCAAAACTGGTGAAGGCATCGCCWCCGTTTGCATCAGTGGATTTATGGCTCTGGAT	T/G
		EContig2937_4	GTATGTGGACACTTTTGTGCAGAAGGACGCTGCTGGACATGCAGTTGGGGCTGCAGCTTAAAACCGCCTTTTACAAAATCTTGGAAACTA[T/G]TGTCTTTAAGCATAAACTTAGCCGTATGGAGTTGCCGAATTTGTGTACCTTTGGTTGGACGTATGGCTTGTGTGTTATTAAATAAAATAAATGTGTTTTAAATTG	T/G
		EContig2950_2	GAGTCGAGTACTATATTAGTCGAGTGTACAAGTTTACARTGGAGTGGGAACAGCTCTGAGAGGATTTGCTTTCTGCAATGTTATTCCAAA[T/C]TTCTCTTCCATATCCAACTCCTTCGGTGCAATTCCCCCTTCAAGCTTCCAATCAAATGAATTCAAAAGTGAACCCAACATTACAGGAACCATTCTAATAGCCAAA	T/C
		EContig298_1	ATGGATTAGTCCATCAGCTTGGAATTCCCAGTCGATAACATAATCATAGTTAGCAAGTGACGCTACCATCCTTGCAACTAATGACACCTT[A/T]GGTCTTGCCTCTCGGATCTCCTCGCCTACTATTGGGCTCTCGGTGTGACGCCAAGCAGCATCACCCGAGTASCGCTCGAACAGACAGATCATGTTGGACCTAACA	A/T
		EContig3144_2	TCGAATCCTAATGTTAGATATCTTTCCATATGGTTCAAAATGCCTTTCAAGATCTCTGGTCCTGGTACTGATAGGATCAAAGTTGATGAT[A/G]AACAAAGTTTTTGTTGGTCTTGTGTTAGCTGCAGATCTTCTTGATCTATCAGGCTTCCTGCCACCACGTTCTTGCTGCTTTGTCAGTTCAACACGAAGTCGGCGA	A/G
		EContig3889	TGGTATATTTTGTCTTGGATCTGGGGCTACAATTGTTCATGGAGTTCAAAACTTGTGGACTTCTCAGCCTCCTGAGCATATTGAGTATGC[A/G]GCTCTGGTGATTGGTGGCTCTTTCATTATGGAAGGTGCTTCTCTTCTTGTTGCCATCCATGCTGTCAGAAAAGGTGCTGCTGCGGAAGGAATGAATGTGAGAGAC	A/G
		EContig3935_2	ACTGACGATCTGTGCACCGATCCGGAGGCTTCTGGAGGYTTGTTGTGGCCTCCAGCCTCCAGGTAGTGCTCTGCTCCTCCTTAATTCTCC[T/C]ATTCGCGATCTTCGGTAGAACAATGACTATTCTCCTCGTGTTGATTTCTGATCCACTAATGTTTTCACTTCGCTGTTGGTCGGACTGTAGTGGTGTTTGCTGATT	T/C
		EContig4112	TTGCAGCATACCCATCCTTCGCTGCCTCATTATGATTCCACCGAGTGGGATTGGTTACGCGGAGCTTTAGCAACTGCTGACAGAGATTAC[A/G]GGATTCTAAATAAGGTATTCCACAACATAACGGATACTCATGTCGCGCACCATCTTTTCTCAACAATGCCACACTATCATGCAATGGAGGCAACCAAGGCAATCA	A/G
		EContig4297_2	TTGTAGCATCTGCGGTGCTTCCAGAAATTTCGGACTCTGAAAGTTTACTAAGGTAAGTTGACAATCCCATCTTTGAAAAGCTATCGACCA[A/G]TTCAGCAATCCCTGGAGATTTAGATTCCAACTCAGCGAATAGCTTTGTGAGAGTTTCACAGAGAGGCTCCGGTACTGATTTCAAAATTTCAGAAATATTAGACTT	A/G
		EContig435_10	GAGGCCTTATGGACTATGCATTCGATTTCATAATAAGAAATGGTGGCATTGACACTGAAGAAGATTATCCTTATAAAGGCTACGATGACA[A/G]ATGTGACCAATACAGGAAAAATGCCAGGGTTGTGTCCATTGATAGTTATGAAGACGTAGCTCCATATAACGAAAAGGCACTAAAGAAGGCGGTTGCAAATCAACC	A/G
		EContig4424_1	AAAATTTGTGAAATACTCCTTCTAAGAAAGCTGCATGGGAAATTGCAGGTCATGTGAGCCTAGGTCCACGGTCACAGCCAAGTTAATTCT[T/C]GTAGACGGAGAGCTAGAAGAATTTCCATGTCCAATAAAAGTGTCAAATTTGCTTGAACAAAATCCAGATTGTTTCATATGCAATTCAGATGAAATGGGATTTGGC	T/C
		EContig465	ATGATCTTCACATTTTACAAGGCACAAGGTCTTTCAGTTGGGTCGTCCCTAGTGGAAGAAGACAAGCTGGATCTTGCAACAACCCTTATT[A/G]AGAAGGCTAAGGCCAAAGGAGTCAGTCTCTTGTTACCTTCAGACGTGGTTGTGGCAGACAAGTTTGCTCCTGATGCAGATAGCAAGATTGTGCCGGCATCTGGTA	A/G
		EContig5183	TGTGAAGCTAAAGAGTGCACTTGTCGGGAATGCTTCAAAGGTAAAGCAGATAACGCGGGTTTTCAAAGTGGGTAATGAAGAATTATCTTA[T/C]GTGGTCGAAATGGCTACCAATCTGAATGATCTTCAACCACATTTGGAAGCTTCTCTTAAGAAGATTTGATGCTCGGATGTCTAGCTTAT	T/C
		EContig5258	GCTCAATACTCGGGACAATATCTTTCAATGTGGAAGACAGGGTTTTGAAATGGGCAATTAGTTTCTGGCATTCAGTTTCATACTCTATAG[A/G]CGAAATAATATCACGAACATAAGCCTTCTCGAGTTTCTCTGTGGCCTTTATAATCGCAAAAAGGTCAGCAAAACTATCATACATCTCTCTTTCGCGCTTGTCATT	A/G
		EContig526_2	TGTCAATGATTTCTTGGGTCCAAAGCTCACTGGTGTTGATGTCAGGAATCAGGCTGATGTTGATGCGATTATGCTGGAGATTGATGGAAC[T/C]CCAAACAAATCAAAATTGGGGGCTAATGCAATTCTRGGAGTTTCTCTTAGTGTATGTCGAGCTGGAGCTGGAGCAAAAGGGATACCCCTCTACAAACACATTCAG	T/C
		EContig5478_1	CTCAACCTCGACACTACTRATGTTTTCGCCTCCTGATATAATTATATCCTTTGATCGATCTTTAATTTCTATATAACCATCTGGATGCTT[A/C]ACACCAAGATCTCCAGAATGAAACCAGCCACCAGCAAAAGATTCTTCATTTGCCTTAGGGTTCTTCAAGTAGCCCTTCATTAACAAGAACAATTGCCCCGGAAAA	A/C
		EContig6629	AGTGGTTCAAACTTGCTAAAAAGATAAATAACTGAGAGCTCCGTTGTTATTCAATCCAACTGGTGTATGCATCAATCTTAATAAAATCGA[T/G]CTGGCATTCGATGCTCACCAGAGCTCACCCTTGATTTTTGTCCTTTTCTTATTTCTTTGGGGTCTCATTTATGCTAGCAATGGTTACCCCGCTGCAGTTTCCTTG	T/G
		EContig698_3	GCTAAGGGCCCAAGGTTGTGGTATGGGAGTCGCAATGAATAGATTCATCAGTGGGGTGATCTTAATGTCATTTATATCCCTGTACCAGAG[T/C]ATTACAATTGGAGGGGCTTTCTTTTTATTTGCAGGGGTTGGAATTATAGCTTGGATTTTCTTCTACACATTGCTACCTGAGACGCGGGGAAGAAACCTAGAGGAT	T/C
		EContig7442_2	CGTCRATTGTCCACCGAAAGTGCTTCTAAGATGATAATCTATTTCGTTGATGGTGAGTTCTTCTTTTCCTCATTTATTCAGTTTTCGTGT[T/C]ATGATTCAAGTGAACTCAGTTTGTTGATGTGGACAAGTTTTGAAGCGTGGTTATGAAAGGAAGGGATGATGTAATTCTAAATTCCGTGTCTCAGCCCGTCCAATT	T/C
		EContig749_1	TATCTGTGATAGTTGTGCAGAGTCATCTGATTCTGGGTGGAGAAGTAGCTGTTTTCTTATGAAAGGTGGCAAGAATTCAAACAATGCAGA[T/C]GCCCAAGGTGACAATTGAGAAGAAATGTTATCCGCAGAGACACCTTGCCTGAGCAAACCATGGATTTCCTGCAATAAAGCATACACTTCAGGAATGCTTTCAATA	T/C
		EContig8421_1	CATAAACAAGCTAAGGCCTAAGGGTGAGTAGAGTTAAACGACACACAAATTACATCCAGCGCSAAGGGATCACCAGCAGCGTGTGTGAGA[A/G]AGAAGGGGGAGAAAAATGACGCTAAAAGTGTATGCAGATCGGATGTCTCAACCTTCGCGTGCAGTAATTATCTTCTGCAAAATAAATGGGATTGAATTTGAAGAG	A/G
		EContig845_1	TAATCCACCGTCCCGACCCAAATCCTACGACCCAGAAATCATAGCCATCAAGATGCCATGACTGCATGGTGTTCTCATTATTCTGCAAAA[T/C]GACTTCGATAAATTCGTGGAGAGAAGCTGGCATTACAGATGTAGCAAAGTATGGAGGACCATCAGAGGGGAAGCTCTGGATGGAACTCAGGCTGAAAACACCGGG	T/C
		EContig86	TCTTAACAGGAAGAGACCGTCAGTCCTCGCCCTGTCTCGTCAAAAGCTGCCCCAGCTTGCTGGAACATCCATCGAAGGAGTAGAAAAGGG[A/C]GGCTACATCATATCAGATAATTCATCCAGTAACAAGCCCGATGTCATTTTGATTGGAACAGGTTCAGAGTTGGAAATTGCAGTTAAGGCTGCTGACGAACTCAGA	A/C
		EContig894_1	GCTGCAAAAGAATCTCAAGGGAACAAATTACAACCTCTATGTTCACAGTTACTTGAAATACGGTAGCAAGGCAGCTCGAGCTGAGATTTT[T/G]AAGGCTTCTAGAAACTCCACGAATCCTTGCATTTTGGAGGGATATGAAGGTACCTACACATATGGAGGAGTTGTTTATARAGTATCAGCTCCTCGAAAAGGTRCA	T/G
		EContig9136_3	CATACAGCAGGGCATATCTAATGGTTTACCAGATGTWGATTCGGTTTTCTATTCAACTAGGAAGACCGGYTCGGTGCCATTTGATATAAG[A/G]TTTGATGAACAAGCACCAAAAGTTGCCTTGCCCCGAGATACTATGGTGCCTATAAATTCATTCAATACATTGTTTCATTATAATGCATTTTGGGCTTTGATGCTT	A/G
		EContig9302_3	ATGAACTGAGGTGGCTYAAAGCCAAATATMAAATGCAGATGAGAGAGCTTAAATTTGGAGATCAACATAAGGGGATCGTGTCAAAATCTT[T/C]GACTTTGAAGTTCAATAACGAGAAGGATAAATTGTCACCGAGCTCCTCAAGTATGTCGCCAGAAGAGAAGCGTTCKACCTCATTTTTCCCGGCTGATGCAGAAAA	T/C
		EContig9677	TCGACACGAGGTTGAATCTGATTCTATGACATCCATTCAGGATAGAGGGAAACAAATCCGGAGTCCCAGGGAAGTAATGGATAACTGTCC[C/G]GAATTGAAGGAAGCATCAAAGGAGAACATCAAAGACAGTGTTGATACCGATTCAGAATTAAGGAATTTCGATCTGAATGCTGGAGTGGATGAGGTTGCAGATAAG	C/G
		IContig1226_3	AGGCCTGGTTGGTGAAATCATTGGCAGGTTTGAGAAGAAAGGCTTCACTTTGAAAGGTTTAAAGYTCATCACTGTGGATCGCCATTTTGC[T/C]GAGCAGCATTATGCTGACTTGTCTGCAAAGCCTTTCTTTAATGGGCTTGTTGAGTATATCATCTCTGGCCCAGTTACGGCTATGGTTTGGGAGGGTAAGAATGTG	T/C
		IContig125_1	TTCCTTAGTTTTGCTCTTCAGTTTAAGCTTTGCTCAACAGCAGCTAAAGGGCCAGTGCCAAATCCAAAAAATCAATGCCCTTCAGCCCCA[A/G]TACAAAATTCAATCCGAAGGTGGAGTCACTGAGTCCTATGATTACAATGATGATCAGTTCCGGTGCGCCGGTGCCGCCTTTTTACGCCATACAATTTACCGCAGA	A/G
		IContig2083_2	TGATGGGAGCTGCTTGTACACATTTTAATTTTTATCTGTGTTTTGGGTGCTGGAAATTATTAGACATTTATGAGCCAACACTATGGGAAC[C/G]TAGACTATTTGGTTCCATTGGTTTAATGATTGTAGTCCTATGATTTTGTGTTGTGTAATACAGTATATTTCTTTTAATCTTATAGTAACTTTTGATGTG	C/G
		IContig257_8	CCTGCAAACTGGAAACCTGRAGAGCCCGTGGTRATTGCTCCGAGTGTGTCGAACGAAGAGGCTAAAAAGATGTTYCCACAGGGTTTCGAC[A/G]CTGCTGATCTTCCTTCGGGGAAGGATTACCTGCGATTCACAAATGTCTGAGCATATACATATACATATATCTGCAATTTCGGAATTGTCTGAATATTACTAGTAA	A/G
		IContig2981_4	TACTTGAAAAGTACTATGGGGAAGCCRCAGCGTATTTTTTAAGAAGATATACATCTCAGCCACAACTGTTTTGGGAGAATTGTACGAGTT[T/C]AAATAATTAAATGTTTCCAAAGACGAGTTTTGAATGTCTATCATCTTGTTTCGTCATGGACGTTGTTTCCCTCAATGTTTCTGGGTTGAAGCTTACTATTATTAA	T/C
		IContig3160_2	AAAACATACGAGATATTCGTCGGAGTATGATGAGCGGTGGAGATCAATCGAACAAGCAAGACAACGTAAAACCAATTGAAGATAAGCCGC[C/G]GGCGCCCGTGGTGGCTTGGAATCCGTTGTTTCAACCAGAAGATTTCATGGATGATCCGCCGCAAACGCCTCTTAATTTTACAGCTCAATTAGATTCCGGCGGCCA	C/G
		IContig353	ACCGGTCGCCGGCGGGCGAAAAGAGTGAACCCAAGGATGAGAAGGTGGAGATAACTCATGTATTTCCGTCAGATGACAAGCCCGGAACTC[A/G]TAAAGTTGTCGGTGAAGCTGTTGGCAAGGTGGTCGAAAATGTCCAGTCGGCAAAGGAAGCAATGTCTAAGACCCAAAAAACTGAGTAATATACGAGAAAAATTTC	A/G
		IContig667_1	ACGGCCGGGGGCATTCAATTCATATATAGCTTCTCTAATATTTTGAAAATTCAAG[A/G]GAGTTTGCAAATGGCTGAGCAGTATCAGCAACAACATTATGGGCAACAGCAGAAGGGTCAGCAGCAGCAACAGAAGCAGCCGGTGTCCCACCAGGTGGTGAAAGCGGCGACAGGCGCCACAGCCGGCGGTTCCCTCCTGG	A/G
