# Supplementary material for: Evaluation of genetic diversity among olive trees (Olea europaea L.) from Jordan
Source: Front Plant Sci. 2024 Aug 6;15:1437055. doi: 10.3389/fpls.2024.1437055 (PMC11333458; doi:10.3389/fpls.2024.1437055)
Supplement: Supplementary file 11 [file Table_4.xlsx]

## Sheet: Sheet1
Table S4. Chi-Square Analysis of 24 Traits in Eight Identified Regions of 382 Olive Trees.
Tree vigor
	(Observed)
Region	Weak	Medium	Strong	Row total
Ajloun	1	13	18	32
Balaqa	22	55	37	114
OJGBC	1	40	7	48
Irbid	12	18	32	62
Jarash	16	29	38	83
Karak	2	2	12	16
Ma’an	3	4	7	14
Tafilah	0	4	9	13
Coloum total	57	165	160	382
Chi-Square stat (p-value)				0.00739092
Growth Habit
	(Observed)
Region	Dropping	Spreading	Erect	Row total
Ajloun	19	1	12	32
Balaqa	50	26	38	114
OJGBC	8	34	6	48
Irbid	53	4	5	62
Jarash	20	22	41	83
Karak	12	3	1	16
Ma’an	6	6	2	14
Tafilah	13	0	0	13
Coloum total	181	96	105	382
Chi-Square stat (p-value)				3.75704e-24
Leaf Length
	(Observed)
Region	Short	Medium	Long	Row total
Ajloun	3	29	0	32
Balaqa	18	96	0	114
OJGBC	8	38	2	48
Irbid	9	53	0	62
Jarash	21	62	0	83
Karak	1	15	0	16
Ma’an	0	13	1	14
Tafilah	0	13	0	13
Coloum total	60	319	3	382
Chi-Square stat (p-value)				0.00892462
Leaf Width
	(Observed)
Region	Narrow	Medium	Broad	Row total
Ajloun	3	29	0	32
Balaqa	18	96	0	114
OJGBC	8	38	2	48
Irbid	1	61	0	62
Jarash	20	59	4	83
Karak	0	16	0	16
Ma’an	0	14	0	14
Tafilah	0	11	2	13
Coloum total	50	324	8	382
Chi-Square stat (p-value)				3.80273e-05
Leaf Shape
	(Observed)
Region	Elliptic	Elliptic-lanceolate	Lanceolate	Row total
Ajloun	4	27	1	32
Balaqa	1	106	7	114
OJGBC	10	35	3	48
Irbid	8	53	1	62
Jarash	12	68	3	83
Karak	0	16	0	16
Ma’an	0	14	0	14
Tafilah	3	10	0	13
Coloum total	38	329	15	382
Chi-Square stat (p-value)				0.00739092
Blade Curvature
	(Observed)
Region	Epinastic	Flat	Hyponastic	Row total
Ajloun	11	18	3	32
Balaqa	85	28	1	114
OJGBC	27	21	0	48
Irbid	27	34	1	62
Jarash	46	37	0	83
Karak	15	1	0	16
Ma’an	10	3	1	14
Tafilah	6	6	1	13
Coloum total	227	148	7	382
Chi-Square stat (p-value)				3.19462e-06
Fruit Shape
	(Observed)
Region	Spherical	Ovoid	Elongated	Row total
Ajloun	1	5	26	32
Balaqa	2	20	92	114
OJGBC	5	18	25	48
Irbid	1	13	48	62
Jarash	2	28	53	83
Karak	0	6	10	16
Ma’an	0	0	14	14
Tafilah	2	6	5	13
Coloum total	13	96	273	382
Chi-Square stat (p-value)				0.000207816
Fruit Weight
	(Observed)
Region	Low	Medium	High	Very High	Row total
Ajloun	1	28	3	0	32
Balaqa	17	89	8	0	114
OJGBC	5	24	12	7	48
Irbid	6	56	0	0	62
Jarash	32	51	0	0	83
Karak	1	12	3	0	16
Ma’an	0	11	3	0	14
Tafilah	0	9	3	1	13
Coloum total	62	280	32	8	382
Chi-Square stat (p-value)					4.02761e-13
Fruit Symmetry
	(Observed)
Region	Symmetric	Slightly asymmetric	Asymmetric	Row total
Ajloun	7	25	0	32
Balaqa	37	77	0	114
OJGBC	22	23	3	48
Irbid	32	28	2	62
Jarash	27	55	1	83
Karak	6	10	0	16
Ma’an	2	12	0	14
Tafilah	8	5	0	13
Coloum total	141	235	6	382
Chi-Square stat (p-value)				0.00460743
Fruit Apex
	(Observed)
Region	Pointed	Rounded	Row total
Ajloun	7	0	32
Balaqa	37	0	114
OJGBC	22	3	48
Irbid	32	2	62
Jarash	27	1	83
Karak	6	0	16
Ma’an	2	0	14
Tafilah	8	0	13
Coloum total	141	6	382
Chi-Square stat (p-value)			1.22863e-08
Fruit Base
	(Observed)
Region	Truncate;	Rounded	Row total
Ajloun	16	16	32
Balaqa	70	44	114
OJGBC	26	22	48
Irbid	43	19	62
Jarash	19	64	83
Karak	11	5	16
Ma’an	12	2	14
Tafilah	4	9	13
Coloum total	201	181	382
Chi-Square stat (p-value)			1.22863e-08
Fruit Diameter
	(Observed)
Region	Base	Central	Towards the apex	Row total
Ajloun	5	18	9	32
Balaqa	4	83	27	114
OJGBC	7	39	2	48
Irbid	11	44	7	62
Jarash	5	48	30	83
Karak	1	14	1	16
Ma’an	0	14	0	14
Tafilah	0	13	0	13
Coloum total	33	273	76	382
Chi-Square stat (p-value)				2.94625e-06
Coloration Location
	(Observed)
Region	From the base	Uniform	From the apex	Row total
Ajloun	16	2	14	32
Balaqa	79	2	33	114
OJGBC	38	2	8	48
Irbid	46	5	11	62
Jarash	39	1	43	83
Karak	15	0	1	16
Ma’an	7	5	2	14
Tafilah	7	6	2	15
Coloum total	247	23	114	384
Chi-Square stat (p-value)				2.62547e-14
Nipple
	(Observed)
Region	Absent	Tenuous	Obvious	Row total
Ajloun	17	14	1	32
Balaqa	104	9	1	114
OJGBC	41	7	0	48
Irbid	40	22	0	62
Jarash	68	13	2	83
Karak	13	3	0	16
Ma’an	3	7	4	14
Tafilah	11	2	0	13
Coloum total	297	77	8	382
Chi-Square stat (p-value)				2.62547e-14
Stone Shape
	(Observed)
Region	Spherical	Ovoid	Elliptic	Elongated	Row total
Ajloun	0	1	7	24	32
Balaqa	0	4	24	86	114
OJGBC	3	8	18	19	48
Irbid	0	1	32	29	62
Jarash	2	10	31	40	83
Karak	0	0	7	9	16
Ma’an	0	0	2	12	14
Tafilah	0	1	5	7	13
Coloum total	5	25	126	226	382
Chi-Square stat (p-value)					2.39772e-05
Stone Weight
	(Observed)
Region	Low	Medium	High	Very High	Row total
Ajloun	0	1	29	2	32
Balaqa	3	14	70	27	114
OJGBC	2	12	20	14	48
Irbid	0	10	48	4	62
Jarash	7	14	36	26	83
Karak	0	2	12	2	16
Ma’an	0	0	7	7	14
Tafilah	0	5	5	3	13
Coloum total	12	58	227	85	382
Chi-Square stat (p-value)					0.000106769
Stone Symmetry
	(Observed)
Region	Symmetric	Slightly asymmetric	Asymmetric	Row total
Ajloun	7	21	4	32
Balaqa	8	98	8	114
OJGBC	14	21	13	48
Irbid	14	41	7	62
Jarash	13	58	12	83
Karak	0	13	3	16
Ma’an	1	12	1	14
Tafilah	3	8	2	13
Coloum total	60	272	50	382
Chi-Square stat (p-value)				0.000430365
Stone Apex
	(Observed)
Region	Pointed	Rounded	Row total
Ajloun	29	3	32
Balaqa	102	12	114
OJGBC	31	17	48
Irbid	57	5	62
Jarash	45	38	83
Karak	15	1	16
Ma’an	14	0	14
Tafilah	4	9	13
Coloum total	297	85	382
Chi-Square stat (p-value)			2.66464e-13
Stone Base
	(Observed)
Region	Truncate	Pointed	Rounded	Row total
Ajloun	0	18	14	32
Balaqa	1	80	33	114
OJGBC	4	18	26	48
Irbid	8	27	27	62
Jarash	1	54	28	83
Karak	3	0	13	16
Ma’an	0	11	3	14
Tafilah	2	2	9	13
Coloum total	19	210	153	382
Chi-Square stat (p-value)				3.5371e-09
Stone Diameter
	(Observed)
Region	Base	Central	Towards the apex	Row total
Ajloun	1	22	9	32
Balaqa	3	84	27	114
OJGBC	5	36	7	48
Irbid	7	49	6	62
Jarash	3	46	34	83
Karak	0	15	1	16
Ma’an	0	12	2	14
Tafilah	1	12	0	13
Coloum total	20	276	86	382
Chi-Square stat (p-value)				0.000195063
Stone Surface
	(Observed)
Region	Smooth	Rugose	Scabrous	Row total
Ajloun	22	10	0	32
Balaqa	95	19	0	114
OJGBC	17	27	4	48
Irbid	44	18	0	62
Jarash	44	38	1	83
Karak	10	6	0	16
Ma’an	3	11	0	14
Tafilah	4	9	0	13
Coloum total	239	138	5	382
Chi-Square stat (p-value)				3.08053e-10
Grooves Number
	(Observed)
Region	Low	Medium	High	Row total
Ajloun	10	22	0	32
Balaqa	14	100	0	114
OJGBC	8	28	12	48
Irbid	21	41	0	62
Jarash	24	58	1	83
Karak	1	15	0	16
Ma’an	0	14	0	14
Tafilah	0	12	1	13
Coloum total	78	290	14	382
Chi-Square stat (p-value)				6.42558e-15
Grooves Distribution
	(Observed)
Region	Regular	Regioned	Row total
Ajloun	22	10	32
Balaqa	101	13	114
OJGBC	35	13	48
Irbid	31	31	62
Jarash	66	17	83
Karak	14	2	16
Ma’an	10	4	14
Tafilah	7	6	13
Coloum total	286	96	382
Chi-Square stat (p-value)			3.05248e-06
Stone Termination
	(Observed)
Region	With mucro	Without mucro	Row total
Ajloun	8	24	32
Balaqa	28	86	114
OJGBC	11	37	48
Irbid	6	56	62
Jarash	39	44	83
Karak	1	15	16
Ma’an	2	12	14
Tafilah	2	11	13
Coloum total	97	285	382
Chi-Square stat (p-value)			2.22265e-05
