# Supplementary material for: Evaluation of genetic diversity among olive trees (Olea europaea L.) from Jordan
Source: Front Plant Sci. 2024 Aug 6;15:1437055. doi: 10.3389/fpls.2024.1437055 (PMC11333458; doi:10.3389/fpls.2024.1437055)
Supplement: Supplementary file 12 [file Table_5.xlsx]

## Sheet: Sheet1
Table S5. SNP marker data that showed the Heterozygosity Index, and Polymorphic Information Content (PIC) of the 24 Informative SNPs.
Set	References	SNP Marker	Heterozygosity index	Polymorphic Information Content	Discriminating power
Set#1	Biton et al. (2015)	OLEASNP100	0.170263	0.163577	0.167651
		OLEASNP60	0.120739	0.114474	0.115207
		OLEASNP2	0.387225	0.33769	0.352217
		OLEASNP59	0.511699	0.394118	0.156217
		OLEASNP4	0.455906	0.35608	0.276625
		OLEASNP105	0.369129	0.302673	0.315267
		OLEASNP122	0.481315	0.369815	0.264364
		OLEASNP6	0.379545	0.307518	0.444796
		OLEASNP134	0.191945	0.179246	0.186742
		OLEASNP128	0.298344	0.256493	0.257769
		OLEASNP61	0.493424	0.371691	0.804619
		OLEASNP106	0.40873	0.36871	0.378641
	Belaj et al. (2018)	OLIVESNP653	0.452771	0.35027	0.573236
		OLIVESNP255	0.16498	0.155164	0.160149
		OLIVESNP472	0.480599	0.373596	0.257515
		OLIVESNP657	0.353506	0.291022	0.947801
		OLIVESNP134	0.485102	0.371807	0.249524
		OLIVESNP123	0.165506	0.156561	0.158563
		OLIVESNP345	0.480547	0.365084	0.83945
		OLIVESNP600	0.100381	0.0961798	0.0984653
		OLIVESNP565	0.117509	0.113092	0.113389
		OLIVESNP191	0.591648	0.503752	0.333848
Set#2	Belaj et al. (2022)	EContig10531	0.43835	0.346559	0.382462
		EContig10640	0.50065	0.405642	0.434372
		EContig10787_1	0.51355	0.404923	0.290553
		EContig1180_2	0.518787	0.403401	0.271633
		EContig12203_1	0.4042	0.337111	0.317588
		EContig181_2	0.48035	0.393878	0.357136
		EContig1987_2	0.44505	0.35452	0.366884
		EContig2068_2	0.2112	0.188897	0.985865
		EContig2172_2	0.475463	0.375808	0.391307
		EContig2305_1	0.41305	0.33561	0.353568
		EContig2458_2	0.46985	0.364069	0.303166
		EContig2514	0.277413	0.259196	0.266734
		EContig2705_2	0.431613	0.357611	0.366834
		EContig2906_2	0.496387	0.373187	0.791316
		EContig2937_4	0.12305	0.118284	0.122412
		EContig2950_2	0.450338	0.357546	0.392789
		EContig298_1	0.248213	0.223968	0.228342
		EContig3144_2	0.35305	0.297393	0.306533
		EContig3889	0.379962	0.311477	0.311206
		EContig3935_2	0.3042	0.272691	0.271759
		EContig4112	0.50505	0.400327	0.344322
		EContig4297_2	0.192912	0.176135	0.181809
		EContig435_10	0.453487	0.350662	0.879812
		EContig465	0.3736	0.317188	0.31392
		EContig5183	0.54595	0.445539	0.288191
		EContig5258	0.40755	0.324501	0.919286
		EContig5478_1	0.488212	0.382797	0.335879
		EContig6629	0.45535	0.356132	0.30005
		EContig698_3	0.472388	0.360813	0.854286
		EContig7442_2	0.3736	0.317188	0.31392
		EContig749_1	0.48895	0.391424	0.406935
		EContig8421_1	0.229488	0.21537	0.225101
		EContig845_1	0.50555	0.39204	0.254774
		EContig86	0.46715	0.362607	0.24392
		EContig894_1	0.23485	0.209522	0.217889
		EContig9136_3	0.529112	0.421442	0.260302
		EContig9302_3	0.43875	0.342499	0.894925
		EContig9677	0.488837	0.378737	0.275704
		IContig1226_3	0.364513	0.301623	0.30995
		IContig125_1	0.49645	0.395604	0.31196
		IContig2083_2	0.37745	0.309891	0.327889
		IContig257_8	0.46015	0.393463	0.389899
		IContig3160_2	0.31505	0.287427	0.298492
		IContig353	0.27315	0.243153	0.252362
		IContig667_1	0.508337	0.388905	0.350477
