# Supplementary material for: Evaluation of genetic diversity among olive trees (Olea europaea L.) from Jordan
Source: Front Plant Sci. 2024 Aug 6;15:1437055. doi: 10.3389/fpls.2024.1437055 (PMC11333458; doi:10.3389/fpls.2024.1437055)
Supplement: Supplementary file 13 [file Table_6.xlsx]

## Sheet: Sheet1
Table S6. Authentication and synonymous identification of Jordanian olive trees using SNP Data as compared to Belaj et al. (2022).
Samples ID	WOGBC cultivar name	Belaj et al., 2022	Observation
Barnea	Barnea	Synonymy of Barnea (ISR)	The same as Barnea (ISR) from WOGBC
Bathni	Bathni	Synonymy of Bathni (JOR)	The same as Bathni (JOR) from WOGBC
Douhaibli	Toffahi1000/ Drmlali/Remmani	Synonymy of Toffahi-1000 (SYR)	The same as Toffahi-1000 (SYR) from WOGBC
Itrana	Itrana	Synonymy of Itrana (ITA)	The same as Itrana (ITA) from WOGBC
Mission	Picholine Marocaine	Synonymy of Picholine Marocaine (MOR)	The same as Picholine Marocaine from WOGBC
Rosai	Rosai-2254	Synonymy of Rosai-2254 (JOR)	The same as Rosai-2254 (JOR) from WOGBC
Shami	Masabi	Synonymy of Masabi (SYR)	Same result in Belaj et al. (2022)
Evolek	Adramitini / Ayvalik	Synonymy of Ayvalik (TUR)	The same as Ayvalik (TUR) from WOGBC
Khodeiry	Adramitini / Ayvalik	Different from WOGBC; Khodeiri (SYR) (Synonymy of Baladi)	Possible Mistake of Jordan Germplasm Collection
Sigoise	Gaydoyrelia	Different from WOGBC; Sigoise (ALG) (Synonymy of Picholine Marocaine)	Possible Mistake of Jordan Germplasm Collection
Chemlali Sfax	Jlot-841	Different from WOGBC; Chemlali (TUN) (Synonymy of Chemlali Sfax)	Possible Mistake of Jordan Germplasm Collection
Sorani	Kothreiki	Different from WOGBC; Sorani (SYR)	Possible Mistake of Jordan Germplasm Collection
Qaissy	Toffahi1000/ Drmlali/Remmani	Different from WOGBC; Kaissy (SYR) (Synonymy of Kaissy)	Possible Mistake of Jordan Germplasm Collection
Coratina	Villalonga	Different from WOGBC; Coratina (ITA)	Possible Mistake of Jordan Germplasm Collection
San Francesco	Baladi	Different from WOGBC; San Francesco (ITA)	Possible Mistake of Jordan Germplasm Collection
Off the Bigon	Konservolia	No Information and /or Synonyms of Konservolia (GRE)	Possible Mistake of Jordan Germplasm Collection
Greek	Uovo di Piccione	No Information and /or Synonyms of Uovo di Piccione (ITA)	Possible Mistake of Jordan Germplasm Collection
Telmesani	Uovo di Piccione	No Information and /or Synonyms of Uovo di Piccione (ITA)	Possible Mistake of Jordan Germplasm Collection
Barouni	No information (JOR-OT74)	Different from WOGBC; Barouni (TUN) (Synonymy of Uovo di Piccione)	Possible Mistake of Jordan Germplasm Collection
Nabali Baladi-1	No information (JOR-OT77)	Different from WOGBC; Nabali Baladi (JOR) (Synonymy of Baladi)	Possible Mistake of Jordan Germplasm Collection
Nabali Muhassan	No information (JOR-OT78)	Different from WOGBC; Nabali Muhasan (JOR) (Synonymy of Gordal de Granada)	Possible Mistake of Jordan Germplasm Collection
Jolt	Jlot	Synonymy of Jlot (SYR)	The same as Jlot (SYR) from WOGBC
Nassohi Jaba	Jlot	Synonymy of Jlot (SYR)	Redundant with Jlot (SYR); Same result in Belaj et al. (2022)
Leccino	Leccino	Leccino (ITA)	The same as Leccino (ITA) from WOGBC
BA-38	Leccino	Possible mistake during collection or processing	Possible sampling mistake Synonymy of Leccino (ITA)
Manzanillo De Sevilla	Leccino	Different from WOGBC; Manzanillo De Sevilla (ESP)	Possible Mistake of Jordan Germplasm Collection
Kfari Baladi	Baladi	Synonymy of Baladi	Same result in Belaj et al. (2022)
Arabi Altafila	Baladi	Synonymy of Baladi	Redundant with Kfari Romi; Same result in Belaj et al. (2022)
Ketat	Baladi	Synonymy of Baladi	Redundant with Kfari Romi; Same result in Belaj et al. (2022)
Kfari Romi	Baladi	Synonymy of Baladi	Redundant with Kfari Romi; Same result in Belaj et al. (2022)
Nabali Baladi-2	Baladi	Synonymy of Baladi	Redundant with Kfari Romi; Same result in Belaj et al. (2022)
Sourani	Baladi	Synonymy of Baladi	Redundant with Kfari Romi; Same result in Belaj et al. (2022)
BA-100	Baladi	The same genotype with Baladi and its synonyms like Kfari Romi	Evidence of vegetative propagation of this cultivars from anncient times
BA-101	Baladi	The same genotype with Baladi and its synonyms like Kfari Romi	Evidence of vegetative propagation of this cultivars from anncient times
BA-102	Baladi	The same genotype with Baladi and its synonyms like Kfari Romi	Evidence of vegetative propagation of this cultivars from anncient times
BA-103	Baladi	The same genotype with Baladi and its synonyms like Kfari Romi	Evidence of vegetative propagation of this cultivars from anncient times
BA-104	Baladi	The same genotype with Baladi and its synonyms like Kfari Romi	Evidence of vegetative propagation of this cultivars from anncient times
BA-105	Baladi	The same genotype with Baladi and its synonyms like Kfari Romi	Evidence of vegetative propagation of this cultivars from anncient times
BA-106	Baladi	The same genotype with Baladi and its synonyms like Kfari Romi	Evidence of vegetative propagation of this cultivars from anncient times
BA-107	Baladi	The same genotype with Baladi and its synonyms like Kfari Romi	Evidence of vegetative propagation of this cultivars from anncient times
BA-108	Baladi	The same genotype with Baladi and its synonyms like Kfari Romi	Evidence of vegetative propagation of this cultivars from anncient times
BA-114	Baladi	The same genotype with Baladi and its synonyms like Kfari Romi	Evidence of vegetative propagation of this cultivars from anncient times
BA-115	Baladi	The same genotype with Baladi and its synonyms like Kfari Romi	Evidence of vegetative propagation of this cultivars from anncient times
BA-116	Baladi	The same genotype with Baladi and its synonyms like Kfari Romi	Evidence of vegetative propagation of this cultivars from anncient times
BA-117	Baladi	The same genotype with Baladi and its synonyms like Kfari Romi	Evidence of vegetative propagation of this cultivars from anncient times
BA-118	Baladi	The same genotype with Baladi and its synonyms like Kfari Romi	Evidence of vegetative propagation of this cultivars from anncient times
BA-119	Baladi	The same genotype with Baladi and its synonyms like Kfari Romi	Evidence of vegetative propagation of this cultivars from anncient times
BA-120	Baladi	The same genotype with Baladi and its synonyms like Kfari Romi	Evidence of vegetative propagation of this cultivars from anncient times
BA-121	Baladi	The same genotype with Baladi and its synonyms like Kfari Romi	Evidence of vegetative propagation of this cultivars from anncient times
BA-128	Baladi	The same genotype with Baladi and its synonyms like Kfari Romi	Evidence of vegetative propagation of this cultivars from anncient times
BA-14	Baladi	The same genotype with Baladi and its synonyms like Kfari Romi	Evidence of vegetative propagation of this cultivars from anncient times
BA-15	Baladi	The same genotype with Baladi and its synonyms like Kfari Romi	Evidence of vegetative propagation of this cultivars from anncient times
BA-34	Baladi	The same genotype with Baladi and its synonyms like Kfari Romi	Evidence of vegetative propagation of this cultivars from anncient times
BA-41	Baladi	The same genotype with Baladi and its synonyms like Kfari Romi	Evidence of vegetative propagation of this cultivars from anncient times
BA-43	Baladi	The same genotype with Baladi and its synonyms like Kfari Romi	Evidence of vegetative propagation of this cultivars from anncient times
BA-47	Baladi	The same genotype with Baladi and its synonyms like Kfari Romi	Evidence of vegetative propagation of this cultivars from anncient times
BA-48	Baladi	The same genotype with Baladi and its synonyms like Kfari Romi	Evidence of vegetative propagation of this cultivars from anncient times
BA-52	Baladi	The same genotype with Baladi and its synonyms like Kfari Romi	Evidence of vegetative propagation of this cultivars from anncient times
BA-53	Baladi	The same genotype with Baladi and its synonyms like Kfari Romi	Evidence of vegetative propagation of this cultivars from anncient times
BA-54	Baladi	The same genotype with Baladi and its synonyms like Kfari Romi	Evidence of vegetative propagation of this cultivars from anncient times
BA-55	Baladi	The same genotype with Baladi and its synonyms like Kfari Romi	Evidence of vegetative propagation of this cultivars from anncient times
BA-56	Baladi	The same genotype with Baladi and its synonyms like Kfari Romi	Evidence of vegetative propagation of this cultivars from anncient times
BA-57	Baladi	The same genotype with Baladi and its synonyms like Kfari Romi	Evidence of vegetative propagation of this cultivars from anncient times
BA-61	Baladi	The same genotype with Baladi and its synonyms like Kfari Romi	Evidence of vegetative propagation of this cultivars from anncient times
BA-69	Baladi	The same genotype with Baladi and its synonyms like Kfari Romi	Evidence of vegetative propagation of this cultivars from anncient times
BA-71	Baladi	The same genotype with Baladi and its synonyms like Kfari Romi	Evidence of vegetative propagation of this cultivars from anncient times
BA-77	Baladi	The same genotype with Baladi and its synonyms like Kfari Romi	Evidence of vegetative propagation of this cultivars from anncient times
BA-78	Baladi	The same genotype with Baladi and its synonyms like Kfari Romi	Evidence of vegetative propagation of this cultivars from anncient times
BA-79	Baladi	The same genotype with Baladi and its synonyms like Kfari Romi	Evidence of vegetative propagation of this cultivars from anncient times
BA-82	Baladi	The same genotype with Baladi and its synonyms like Kfari Romi	Evidence of vegetative propagation of this cultivars from anncient times
BA-83	Baladi	The same genotype with Baladi and its synonyms like Kfari Romi	Evidence of vegetative propagation of this cultivars from anncient times
BA-85	Baladi	The same genotype with Baladi and its synonyms like Kfari Romi	Evidence of vegetative propagation of this cultivars from anncient times
BA-88	Baladi	The same genotype with Baladi and its synonyms like Kfari Romi	Evidence of vegetative propagation of this cultivars from anncient times
BA-89	Baladi	The same genotype with Baladi and its synonyms like Kfari Romi	Evidence of vegetative propagation of this cultivars from anncient times
BA-90	Baladi	The same genotype with Baladi and its synonyms like Kfari Romi	Evidence of vegetative propagation of this cultivars from anncient times
BA-91	Baladi	The same genotype with Baladi and its synonyms like Kfari Romi	Evidence of vegetative propagation of this cultivars from anncient times
BA-97	Baladi	The same genotype with Baladi and its synonyms like Kfari Romi	Evidence of vegetative propagation of this cultivars from anncient times
BA-98	Baladi	The same genotype with Baladi and its synonyms like Kfari Romi	Evidence of vegetative propagation of this cultivars from anncient times
BA-99	Baladi	The same genotype with Baladi and its synonyms like Kfari Romi	Evidence of vegetative propagation of this cultivars from anncient times
IR-60	Baladi	The same genotype with Baladi and its synonyms like Kfari Romi	Evidence of vegetative propagation of this cultivars from anncient times
JA-39	Baladi	The same genotype with Baladi and its synonyms like Kfari Romi	Evidence of vegetative propagation of this cultivars from anncient times
JA-40	Baladi	The same genotype with Baladi and its synonyms like Kfari Romi	Evidence of vegetative propagation of this cultivars from anncient times
JA-41	Baladi	The same genotype with Baladi and its synonyms like Kfari Romi	Evidence of vegetative propagation of this cultivars from anncient times
JA-43	Baladi	The same genotype with Baladi and its synonyms like Kfari Romi	Evidence of vegetative propagation of this cultivars from anncient times
JA-44	Baladi	The same genotype with Baladi and its synonyms like Kfari Romi	Evidence of vegetative propagation of this cultivars from anncient times
JA-61	Baladi	The same genotype with Baladi and its synonyms like Kfari Romi	Evidence of vegetative propagation of this cultivars from anncient times
JA-64	Baladi	The same genotype with Baladi and its synonyms like Kfari Romi	Evidence of vegetative propagation of this cultivars from anncient times
JA-65	Baladi	The same genotype with Baladi and its synonyms like Kfari Romi	Evidence of vegetative propagation of this cultivars from anncient times
JA-66	Baladi	The same genotype with Baladi and its synonyms like Kfari Romi	Evidence of vegetative propagation of this cultivars from anncient times
JA-67	Baladi	The same genotype with Baladi and its synonyms like Kfari Romi	Evidence of vegetative propagation of this cultivars from anncient times
JA-75	Baladi	The same genotype with Baladi and its synonyms like Kfari Romi	Evidence of vegetative propagation of this cultivars from anncient times
JA-76	Baladi	The same genotype with Baladi and its synonyms like Kfari Romi	Evidence of vegetative propagation of this cultivars from anncient times
JA-77	Baladi	The same genotype with Baladi and its synonyms like Kfari Romi	Evidence of vegetative propagation of this cultivars from anncient times
JA-80	Baladi	The same genotype with Baladi and its synonyms like Kfari Romi	Evidence of vegetative propagation of this cultivars from anncient times
Kanabisi	Safrawi	Synonymy of Safrawi (SYR)	Same result in Belaj et al. (2022)
AJ-26	Safrawi	The same genotype with Safrwai and its synonyms like Kanabisi	Evidence of vegetative propagation of this cultivars from anncient times
BA-8	Safrawi	The same genotype with Safrwai and its synonyms like Kanabisi	Evidence of vegetative propagation of this cultivars from anncient times
BA-45	Safrawi	The same genotype with Safrwai and its synonyms like Kanabisi	Evidence of vegetative propagation of this cultivars from anncient times
BA-46	Safrawi	The same genotype with Safrwai and its synonyms like Kanabisi	Evidence of vegetative propagation of this cultivars from anncient times
BA-49	Safrawi	The same genotype with Safrwai and its synonyms like Kanabisi	Evidence of vegetative propagation of this cultivars from anncient times
BA-50	Safrawi	The same genotype with Safrwai and its synonyms like Kanabisi	Evidence of vegetative propagation of this cultivars from anncient times
BA-51	Safrawi	The same genotype with Safrwai and its synonyms like Kanabisi	Evidence of vegetative propagation of this cultivars from anncient times
BA-84	Safrawi	The same genotype with Safrwai and its synonyms like Kanabisi	Evidence of vegetative propagation of this cultivars from anncient times
BA-86	Safrawi	The same genotype with Safrwai and its synonyms like Kanabisi	Evidence of vegetative propagation of this cultivars from anncient times
BA-87	Safrawi	The same genotype with Safrwai and its synonyms like Kanabisi	Evidence of vegetative propagation of this cultivars from anncient times
BA-92	Safrawi	The same genotype with Safrwai and its synonyms like Kanabisi	Evidence of vegetative propagation of this cultivars from anncient times
BA-93	Safrawi	The same genotype with Safrwai and its synonyms like Kanabisi	Evidence of vegetative propagation of this cultivars from anncient times
BA-109	Safrawi	The same genotype with Safrwai and its synonyms like Kanabisi	Evidence of vegetative propagation of this cultivars from anncient times
BA-110	Safrawi	The same genotype with Safrwai and its synonyms like Kanabisi	Evidence of vegetative propagation of this cultivars from anncient times
BA-111	Safrawi	The same genotype with Safrwai and its synonyms like Kanabisi	Evidence of vegetative propagation of this cultivars from anncient times
JA-42	Safrawi	The same genotype with Safrwai and its synonyms like Kanabisi	Evidence of vegetative propagation of this cultivars from anncient times
JA-45	Safrawi	The same genotype with Safrwai and its synonyms like Kanabisi	Evidence of vegetative propagation of this cultivars from anncient times
JA-78	Safrawi	The same genotype with Safrwai and its synonyms like Kanabisi	Evidence of vegetative propagation of this cultivars from anncient times
JA-79	Safrawi	The same genotype with Safrwai and its synonyms like Kanabisi	Evidence of vegetative propagation of this cultivars from anncient times
JA-81	Safrawi	The same genotype with Safrwai and its synonyms like Kanabisi	Evidence of vegetative propagation of this cultivars from anncient times
JA-82	Safrawi	The same genotype with Safrwai and its synonyms like Kanabisi	Evidence of vegetative propagation of this cultivars from anncient times
MN-13	Safrawi	The same genotype with Safrwai and its synonyms like Kanabisi	Evidence of vegetative propagation of this cultivars from anncient times
MN-14	Safrawi	The same genotype with Safrwai and its synonyms like Kanabisi	Evidence of vegetative propagation of this cultivars from anncient times
Rasie	Nabali Muhasan/Gordal de Granada	Synonymy of Gordal de Granada (ESP), Nabali Muhasan (JOR) ..etc.	Same result in Belaj et al. (2022)
BA-42	Nabali Muhasan/Gordal de Granada	Synonymy of Gordal de Granada (ESP), Nabali Muhasan (JOR) ..etc.	Evidence of vegetative propagation of this cultivars from anncient times
BA-63	JOR-OT1 (New Genotype)	Not analysed previously_new Information	New and different genotype (grow naturally in Jordan)
BA-66	JOR-OT1 (New Genotype)	Not analysed previously_new Information	Evidence of vegetative propagation, that indciates that it is a cultivated genotype
BA-67	JOR-OT1 (New Genotype)	Not analysed previously_new Information	Evidence of vegetative propagation, that indciates that it is a cultivated genotype
BA-68	JOR-OT1 (New Genotype)	Not analysed previously_new Information	Evidence of vegetative propagation, that indciates that it is a cultivated genotype
BA-127	JOR-OT1 (New Genotype)	Not analysed previously_new Information	Evidence of vegetative propagation, that indciates that it is a cultivated genotype
BA-130	JOR-OT1 (New Genotype)	Not analysed previously_new Information	Evidence of vegetative propagation, that indciates that it is a cultivated genotype
AJ-18	JOR-OT2 (New Genotype)	Not analysed previously_new Information	New and different genotype (grow naturally in Jordan)
AJ-27	JOR-OT3 (New Genotype)	Not analysed previously_new Information	New and different genotype (grow naturally in Jordan)
BA-1	JOR-OT4 (New Genotype)	Not analysed previously_new Information	New and different genotype (grow naturally in Jordan)
BA-2	JOR-OT5 (New Genotype)	Not analysed previously_new Information	New and different genotype (grow naturally in Jordan)
BA-3	JOR-OT6 (New Genotype)	Not analysed previously_new Information	New and different genotype (grow naturally in Jordan)
BA-17	JOR-OT7 (New Genotype)	Not analysed previously_new Information	New and different genotype (grow naturally in Jordan)
BA-18	JOR-OT8 (New Genotype)	Not analysed previously_new Information	New and different genotype (grow naturally in Jordan)
BA-20	JOR-OT9 (New Genotype)	Not analysed previously_new Information	New and different genotype (grow naturally in Jordan)
BA-21	JOR-OT10 (New Genotype)	Not analysed previously_new Information	New and different genotype (grow naturally in Jordan)
BA-22	JOR-OT11 (New Genotype)	Not analysed previously_new Information	New and different genotype (grow naturally in Jordan)
BA-31	JOR-OT12 (New Genotype)	Not analysed previously_new Information	New and different genotype (grow naturally in Jordan)
BA-32	JOR-OT13 (New Genotype)	Not analysed previously_new Information	New and different genotype (grow naturally in Jordan)
BA-33	JOR-OT14 (New Genotype)	Not analysed previously_new Information	New and different genotype (grow naturally in Jordan)
BA-35	JOR-OT15 (New Genotype)	Not analysed previously_new Information	New and different genotype (grow naturally in Jordan)
BA-36	JOR-OT16 (New Genotype)	Not analysed previously_new Information	New and different genotype (grow naturally in Jordan)
BA-37	JOR-OT17 (New Genotype)	Not analysed previously_new Information	New and different genotype (grow naturally in Jordan)
BA-39	JOR-OT18 (New Genotype)	Not analysed previously_new Information	New and different genotype (grow naturally in Jordan)
BA-40	JOR-OT19 (New Genotype)	Not analysed previously_new Information	New and different genotype (grow naturally in Jordan)
BA-44	JOR-OT20 (New Genotype)	Not analysed previously_new Information	New and different genotype (grow naturally in Jordan)
BA-58	JOR-OT21 (New Genotype)	Not analysed previously_new Information	New and different genotype (grow naturally in Jordan)
BA-59	JOR-OT22 (New Genotype)	Not analysed previously_new Information	New and different genotype (grow naturally in Jordan)
BA-60	JOR-OT23 (New Genotype)	Not analysed previously_new Information	New and different genotype (grow naturally in Jordan)
BA-62	JOR-OT24 (New Genotype)	Not analysed previously_new Information	New and different genotype (grow naturally in Jordan)
BA-64	JOR-OT25 (New Genotype)	Not analysed previously_new Information	New and different genotype (grow naturally in Jordan)
BA-65	JOR-OT26 (New Genotype)	Not analysed previously_new Information	New and different genotype (grow naturally in Jordan)
BA-70	JOR-OT27 (New Genotype)	Not analysed previously_new Information	New and different genotype (grow naturally in Jordan)
BA-72	JOR-OT28 (New Genotype)	Not analysed previously_new Information	New and different genotype (grow naturally in Jordan)
BA-73	JOR-OT29 (New Genotype)	Not analysed previously_new Information	New and different genotype (grow naturally in Jordan)
BA-74	JOR-OT30 (New Genotype)	Not analysed previously_new Information	New and different genotype (grow naturally in Jordan)
BA-75	JOR-OT31 (New Genotype)	Not analysed previously_new Information	New and different genotype (grow naturally in Jordan)
BA-76	JOR-OT32 (New Genotype)	Not analysed previously_new Information	New and different genotype (grow naturally in Jordan)
BA-96	JOR-OT33 (New Genotype)	Not analysed previously_new Information	New and different genotype (grow naturally in Jordan)
BA-129	JOR-OT34 (New Genotype)	Not analysed previously_new Information	New and different genotype (grow naturally in Jordan)
IR-1	JOR-OT35 (New Genotype)	Not analysed previously_new Information	New and different genotype (grow naturally in Jordan)
IR-7	JOR-OT36 (New Genotype)	Not analysed previously_new Information	New and different genotype (grow naturally in Jordan)
IR-9	JOR-OT37 (New Genotype)	Not analysed previously_new Information	New and different genotype (grow naturally in Jordan)
IR-10	JOR-OT38 (New Genotype)	Not analysed previously_new Information	New and different genotype (grow naturally in Jordan)
IR-20	JOR-OT39 (New Genotype)	Not analysed previously_new Information	New and different genotype (grow naturally in Jordan)
IR-24	JOR-OT40 (New Genotype)	Not analysed previously_new Information	New and different genotype (grow naturally in Jordan)
IR-30	JOR-OT41 (New Genotype)	Not analysed previously_new Information	New and different genotype (grow naturally in Jordan)
IR-55	JOR-OT42 (New Genotype)	Not analysed previously_new Information	New and different genotype (grow naturally in Jordan)
IR-61	JOR-OT43 (New Genotype)	Not analysed previously_new Information	New and different genotype (grow naturally in Jordan)
IR-62	JOR-OT44 (New Genotype)	Not analysed previously_new Information	New and different genotype (grow naturally in Jordan)
JA-29	JOR-OT45 (New Genotype)	Not analysed previously_new Information	New and different genotype (grow naturally in Jordan)
JA-30	JOR-OT46 (New Genotype)	Not analysed previously_new Information	New and different genotype (grow naturally in Jordan)
JA-35	JOR-OT47 (New Genotype)	Not analysed previously_new Information	New and different genotype (grow naturally in Jordan)
JA-46	JOR-OT48 (New Genotype)	Not analysed previously_new Information	New and different genotype (grow naturally in Jordan)
JA-47	JOR-OT49 (New Genotype)	Not analysed previously_new Information	New and different genotype (grow naturally in Jordan)
JA-48	JOR-OT50 (New Genotype)	Not analysed previously_new Information	New and different genotype (grow naturally in Jordan)
JA-49	JOR-OT51 (New Genotype)	Not analysed previously_new Information	New and different genotype (grow naturally in Jordan)
JA-50	JOR-OT52 (New Genotype)	Not analysed previously_new Information	New and different genotype (grow naturally in Jordan)
JA-51	JOR-OT53 (New Genotype)	Not analysed previously_new Information	New and different genotype (grow naturally in Jordan)
JA-52	JOR-OT54 (New Genotype)	Not analysed previously_new Information	New and different genotype (grow naturally in Jordan)
JA-53	JOR-OT55 (New Genotype)	Not analysed previously_new Information	New and different genotype (grow naturally in Jordan)
JA-54	JOR-OT56 (New Genotype)	Not analysed previously_new Information	New and different genotype (grow naturally in Jordan)
JA-55	JOR-OT57 (New Genotype)	Not analysed previously_new Information	New and different genotype (grow naturally in Jordan)
JA-56	JOR-OT58 (New Genotype)	Not analysed previously_new Information	New and different genotype (grow naturally in Jordan)
JA-57	JOR-OT59 (New Genotype)	Not analysed previously_new Information	New and different genotype (grow naturally in Jordan)
JA-58	JOR-OT60 (New Genotype)	Not analysed previously_new Information	New and different genotype (grow naturally in Jordan)
JA-59	JOR-OT61 (New Genotype)	Not analysed previously_new Information	New and different genotype (grow naturally in Jordan)
JA-60	JOR-OT62 (New Genotype)	Not analysed previously_new Information	New and different genotype (grow naturally in Jordan)
JA-62	JOR-OT63 (New Genotype)	Not analysed previously_new Information	New and different genotype (grow naturally in Jordan)
JA-63	JOR-OT64 (New Genotype)	Not analysed previously_new Information	New and different genotype (grow naturally in Jordan)
JA-68	JOR-OT65 (New Genotype)	Not analysed previously_new Information	New and different genotype (grow naturally in Jordan)
JA-69	JOR-OT66 (New Genotype)	Not analysed previously_new Information	New and different genotype (grow naturally in Jordan)
JA-70	JOR-OT67 (New Genotype)	Not analysed previously_new Information	New and different genotype (grow naturally in Jordan)
JA-71	JOR-OT68 (New Genotype)	Not analysed previously_new Information	New and different genotype (grow naturally in Jordan)
JA-72	JOR-OT69 (New Genotype)	Not analysed previously_new Information	New and different genotype (grow naturally in Jordan)
JA-73	JOR-OT70 (New Genotype)	Not analysed previously_new Information	New and different genotype (grow naturally in Jordan)
JA-74	JOR-OT71 (New Genotype)	Not analysed previously_new Information	New and different genotype (grow naturally in Jordan)
TF-1	JOR-OT72 (New Genotype)	Not analysed previously_new Information	New and different genotype (grow naturally in Jordan)
TF-3	JOR-OT73 (New Genotype)	Not analysed previously_new Information	New and different genotype (grow naturally in Jordan)
