# Supplementary material for: Evaluation of genetic diversity among olive trees (Olea europaea L.) from Jordan
Source: Front Plant Sci. 2024 Aug 6;15:1437055. doi: 10.3389/fpls.2024.1437055 (PMC11333458; doi:10.3389/fpls.2024.1437055)
Supplement: Supplementary file 14 [file Table_7.xlsx]

## Sheet: Sheet1
Table S7. List of duplicated genotypes identified in the IBS analysis (IBS ≥ 0.98).
Cultivar retained	Duplicated genotypes removed
BA-129	BA-36, BA-127
Kfari Baladi	San Francesco, Sourani, Kfari Romi, Arabi Altafila, Ketat, Nabali Baladi, Ascolano, IR-60, BA-14, BA-34, BA-82, BA-128, JA-20, JA-40
Kanabisi	AJ-27, BA-1, BA-49, BA-84, BA-109, JA-42, MN-13, MN-14
Sigoise	IT-BELLADICERIGNOLA, IT-Grossanne, IT-PicholineMarocaine
Qaissy	Douhaibli
Raise	BA-42
Nabali Muhassan	GrossaDelS
Sant'Agostino	OfftheBigon
Shami	IT-Rosulja
IT-Itrana	Itrana
Leccino	BA-38
