# Supplementary material for: Evaluation of genetic diversity among olive trees (Olea europaea L.) from Jordan
Source: Front Plant Sci. 2024 Aug 6;15:1437055. doi: 10.3389/fpls.2024.1437055 (PMC11333458; doi:10.3389/fpls.2024.1437055)
Supplement: Supplementary file 15 [file Table_8.xlsx]

## Sheet: Sheet 1
Table S8. List of the 149 olive cultivars analyzed by the 45 SNP markers. From left to right we reported for each cultivar Admixture and DAPC cluster membership.
		Admixture									DAPC
ID	Collection (origin)	K=3				K4					K4
		q1	q2	q3		q1	q2	q3	q4
IT-MIGNOLA	IOCC-3 (Italy)	0.907396	0.081389	0.011215		0.729741	1e-05	0.270239	1e-05		3
IT-Koronigrossa	IOCC-3 (Greece)	0.872312	0.127678	1e-05		0.783362	1e-05	0.089095	0.127533		3
IT-CORATINA	IOCC-3 (Italy)	0.83337	0.16662	1e-05		0.725958	1e-05	0.071048	0.202983		3
IT-DRITTA-DI-LORETO	IOCC-3 (Italy)	0.828712	0.171278	1e-05		0.827235	1e-05	1e-05	0.172745		3
IT-Ogliastro-wild	IOCC-3 (Italy)	0.810976	1e-05	0.189014		0.742477	0.028498	0.229016	1e-05		3
IT-Karidolia	IOCC-3 (Greece)	0.804251	0.195739	1e-05		0.695137	1e-05	0.08596	0.218894		3
IT-ROSCIOLA-LAZIALE	IOCC-3 (Italy)	0.799339	0.200651	1e-05		0.786745	1e-05	1e-05	0.213235		3
IT-VERGIOLA	IOCC-3 (Italy)	0.758472	0.221612	0.019915		0.596785	1e-05	0.296994	0.106211		3
IT-ROSCIOLA	IOCC-3 (Italy)	0.753976	0.003739	0.242285		0.55743	1e-05	0.44255	1e-05		3
IT-Athena	IOCC-3 (Greece)	0.741386	0.258604	1e-05		0.654535	1e-05	0.139799	0.205656		3
IT-SIGNORA-FRANCESCA	IOCC-3 (Italy)	0.730626	1e-05	0.269364		0.571271	0.080955	0.347764	1e-05		3
JO-Manzanillo	JOGBC (Spain)	0.722833	0.277157	1e-05		0.671708	0.068149	1e-05	0.260134		3
IT-CELLINA-DI-NARDò	IOCC-3 (Italy)	0.72104	1e-05	0.27895		0.557209	1e-05	0.442771	1e-05		3
IT-GalegaGradadeSerpa	IOCC-3 (Spain)	0.713198	0.286792	1e-05		0.511125	1e-05	0.357944	0.130921		3
IT-SARGANO	IOCC-3 (Italy)	0.712824	0.047465	0.23971		0.58971	1e-05	0.41027	1e-05		3
IT-Lechin(deSevilla)	IOCC-3 (Spain)	0.698339	0.08922	0.212441		0.653825	0.148116	0.141178	0.056881		3
IT-Koroneiki	IOCC-3 (Greece)	0.679456	0.31188	0.008664		0.466444	1e-05	0.388918	0.144629		3
IT-Koronipiccola	IOCC-3 (Greece)	0.651263	0.286168	0.062569		0.42465	1e-05	0.442272	0.133068		3
IT-Louques	IOCC-3 (France)	0.642537	0.078182	0.27928		0.533364	0.184579	0.275547	0.006509		3
IT-TONDINA	IOCC-3 (Italy)	0.625399	1e-05	0.374591		0.598621	0.325583	0.075786	1e-05		3
IT-Drobnica	IOCC-3 (Croatia)	0.625324	1e-05	0.374666		0.462262	0.044056	0.493673	1e-05		3
IT-OLIASTRO	IOCC-3 (Italy)	0.616829	0.122141	0.26103		0.613391	0.285992	1e-05	0.100607		3
IT-Verdale	IOCC-3 (France)	0.584023	1e-05	0.415967		0.582461	0.360428	0.057101	1e-05		4
IT-PIANGENTE	IOCC-3 (Italy)	0.569722	0.430268	1e-05		0.519601	1e-05	0.101507	0.378881		3
IT-CORNETTO-CHIEUTI	IOCC-3 (Italy)	0.559577	0.129057	0.311366		0.466196	0.112209	0.323748	0.097848		3
JO-Canino	JOGBC (Italy)	0.557416	0.036299	0.406285		0.412839	0.171999	0.411779	0.003383		3
JO-JA-34	JOCC-1 (Jarash)	1e-05	0.99998	1e-05		1e-05	1e-05	1e-05	0.99997		2
JO-JA-58	JOCC-2 (Jarash)	1e-05	0.99998	1e-05		1e-05	1e-05	1e-05	0.99997		2
JO-Kfari Baladi	JOGBC	1e-05	0.877496	0.122494		1e-05	1e-05	0.135468	0.864512		2
JO-IR-61	JOCC-1 (Irbid)	0.167703	0.832287	1e-05		0.010905	1e-05	0.232151	0.756934		1
JO-JA-33	JOCC-1 (Jarash)	0.011103	0.806304	0.182593		1e-05	0.010097	0.210218	0.779676		1
JO-BA-127	JOCC-2 (Balaqa)	1e-05	0.796036	0.203954		1e-05	0.218349	1e-05	0.781631		2
JO-TF-1	JOCC-1 (Tafilah)	0.237174	0.762816	1e-05		0.196366	0.103802	1e-05	0.699822		2
JO-JA-49	JOCC-2 (Jarash)	0.106701	0.762641	0.130658		0.107204	0.145987	1e-05	0.746798		2
JO-IR-20	JOCC-1 (Irbid)	0.181092	0.642842	0.176066		0.104106	1e-05	0.328782	0.567103		2
JO-BA-18	JOCC-1 (Balaqa)	1e-05	0.621162	0.378828		1e-05	1e-05	0.443208	0.556772		2
JO-BA-66	JOCC-2 (Balaqa)	0.104629	0.62098	0.274392		0.049723	0.188408	0.180803	0.581065		1
JO-IR-9	JOCC-1 (Irbid)	0.041784	0.61872	0.339496		0.029966	0.349432	1e-05	0.620591		2
JO-IR-7	JOCC-1 (Irbid)	0.120922	0.617308	0.26177		0.036085	0.09418	0.276204	0.593531		2
JO-Kanabisi	JOGBC	0.360246	0.611296	0.028458		0.260643	1e-05	0.221559	0.517788		2
JO-Bathni	JOGBC	0.080526	0.570649	0.348825		0.056641	0.261732	0.137546	0.544081		2
JO-Rasie	JOGBC	0.046327	0.566774	0.386899		0.012102	0.237681	0.201753	0.548465		2
JO-AJ-26	JOCC-1 (Ajloun)	1e-05	1e-05	0.99998		1e-05	0.522743	0.477237	1e-05		2
JO-JA-63	JOCC-2 (Jarash)	0.020831	1e-05	0.979159		1e-05	0.64855	0.35143	1e-05		1
JO-BA-24	JOCC-1 (Balaqa)	1e-05	0.024736	0.975254		1e-05	0.648944	0.351036	1e-05		1
JO-IR-30	JOCC-1 (Irbid)	0.041625	1e-05	0.958365		1e-05	0.374279	0.625701	1e-05		1
JO-BA-36	JOCC-2 (Balaqa)	0.0659	1e-05	0.93409		0.010682	0.532798	0.45651	1e-05		1
JO-JA-62	JOCC-2 (Jarash)	1e-05	0.08854	0.91145		1e-05	0.420126	0.579854	1e-05		1
JO-BA-75	JOCC-2 (Balaqa)	1e-05	0.104552	0.895438		1e-05	0.733862	0.266118	1e-05		1
JO-BA-70	JOCC-2 (Balaqa)	0.010092	0.097466	0.892442		1e-05	0.516619	0.483361	1e-05		1
JO-BA-58	JOCC-2 (Balaqa)	0.01742	0.091006	0.891574		1e-05	0.512749	0.455857	0.031384		1
JO-JA-72	JOCC-2 (Jarash)	0.105022	0.008498	0.886481		0.084271	0.555238	0.360482	1e-05		1
IT-PENNULARA	IOCC-3 (Italy)	0.129961	0.012243	0.857796		0.136447	0.730741	0.040595	0.092217		1
JO-IR-1	JOCC-1 (Irbid)	0.153696	1e-05	0.846294		0.146628	0.599347	0.254016	1e-05		4
JO-BA-5	JOCC-1 (Balaqa)	0.027839	0.140516	0.831645		1e-05	0.48876	0.441106	0.070124		1
JO-JA-30	JOCC-1 (Jarash)	1e-05	0.170594	0.829396		1e-05	0.452351	0.456869	0.090771		1
JO-JA-35	JOCC-1 (Jarash)	0.049862	0.131914	0.818224		0.024371	0.481781	0.39387	0.099978		1
JO-JA-51	JOCC-2 (Jarash)	1e-05	0.197908	0.802082		1e-05	0.376611	0.482957	0.140422		1
JO-BA-59	JOCC-2 (Balaqa)	1e-05	0.200736	0.799254		1e-05	0.454789	0.425768	0.119433		1
JO-Nassohi Jaba	JOGBC	1e-05	0.203636	0.796354		1e-05	0.592385	0.238735	0.16887		1
JO-JA-73	JOCC-2 (Jarash)	0.077924	0.126528	0.795548		0.063939	0.525472	0.371827	0.038761		1
JO-JA-74	JOCC-2 (Jarash)	0.130301	0.076827	0.792872		0.105748	0.554041	0.330088	0.010123		1
JO-AJ-24	JOCC-1 (Ajloun)	1e-05	0.214917	0.785073		1e-05	0.405513	0.475248	0.119229		1
JO-JA-57	JOCC-2 (Jarash)	1e-05	0.228729	0.771261		1e-05	0.506743	0.352547	0.1407		1
IT-BidhelHammam	IOCC-3 (Tunisia)	0.234068	1e-05	0.765922		0.247209	0.624959	0.127822	1e-05		4
JO-BA-37	JOCC-2 (Balaqa)	0.028805	0.207887	0.763308		0.057071	0.744613	0.038191	0.160124		1
JO-Sorani	JOGBC	0.240906	0.004789	0.754306		0.107867	0.04784	0.813328	0.030965		1
JO-JA-29	JOCC-1 (Jarash)	1e-05	0.246463	0.753527		1e-05	0.512336	0.298524	0.18913		1
JO-Chemlali	JOGBC	1e-05	0.24868	0.75131		1e-05	0.499363	0.337275	0.163351		1
JO-BA-31	JOCC-2 (Balaqa)	1e-05	0.266214	0.733776		1e-05	0.64429	0.126438	0.229262		1
JO-BA-21	JOCC-1 (Balaqa)	1e-05	0.266807	0.733183		1e-05	0.339296	0.445269	0.215425		1
JO-JA-59	JOCC-2 (Jarash)	0.175559	0.098603	0.725838		0.013124	0.18399	0.716454	0.086433		1
JO-Qaissy	JOGBC	0.147521	0.13321	0.719269		0.129906	0.584071	0.162617	0.123406		1
IT-MAIATICA-FERRANDINA	IOCC-3 (Italy)	0.293025	1e-05	0.706965		0.14077	0.009716	0.849503	1e-05		1
IT-Rosulja	IOCC-3 (Croatia)	0.020029	0.284528	0.695444		1e-05	0.55866	0.196559	0.244772		1
JO-BA-20	JOCC-1 (Balaqa)	1e-05	0.305976	0.694014		1e-05	0.410675	0.341022	0.248293		1
JO-AJ-18	JOCC-1 (Ajloun)	0.099083	0.224204	0.676713		1e-05	0.227557	0.631018	0.141415		1
JO-IR-10	JOCC-1 (Irbid)	1e-05	0.324254	0.675736		1e-05	0.558102	0.142373	0.299514		1
JO-BA-76	JOCC-2 (Balaqa)	1e-05	0.324519	0.675471		1e-05	0.346665	0.41287	0.240456		1
JO-JA-60	JOCC-2 (Jarash)	0.113278	0.217842	0.66888		0.057689	0.376936	0.423823	0.141551		1
JO-BA-74	JOCC-2 (Balaqa)	1e-05	0.339828	0.660162		1e-05	0.372865	0.362187	0.264939		1
JO-BA-39	JOCC-2 (Balaqa)	0.210318	0.130007	0.659675		0.198537	0.577903	0.152289	0.071272		1
JO-Sigoise	JOGBC	0.171314	0.175961	0.652725		0.152911	0.435263	0.288517	0.123309		1
JO-BA-22	JOCC-1 (Balaqa)	0.201408	0.147178	0.651415		0.138761	0.359791	0.401024	0.100425		1
JO-BA-35	JOCC-2 (Balaqa)	0.056184	0.297467	0.646348		0.019305	0.423664	0.290303	0.266728		1
JO-JA-70	JOCC-2 (Jarash)	0.061828	0.296855	0.641318		1e-05	0.300203	0.456458	0.243329		1
JO-JA-69	JOCC-2 (Jarash)	0.278101	0.081723	0.640177		0.256001	0.467922	0.231572	0.044505		1
JO-JA-50	JOCC-2 (Jarash)	1e-05	0.363523	0.636467		1e-05	0.43179	0.232619	0.33558		1
JO-Rasie	JOGBC	0.371666	1e-05	0.628324		0.37084	0.545746	0.080088	0.003326		3
JO-JA-71	JOCC-2 (Jarash)	0.386494	1e-05	0.613496		0.326521	0.324282	0.349187	1e-05		1
IT-NERA-DI-GONNOS	IOCC-3 (Italy)	0.390589	1e-05	0.609401		0.391605	0.529298	0.079087	1e-05		4
JO-JA-68	JOCC-2 (Jarash)	1e-05	0.396124	0.603866		1e-05	0.214289	0.504217	0.281484		1
JO-JA-47	JOCC-2 (Jarash)	1e-05	0.396779	0.603211		1e-05	0.425332	0.233071	0.341587		1
JO-BA-32	JOCC-2 (Balaqa)	0.107178	0.296134	0.596688		0.100335	0.564612	0.08931	0.245742		1
IT-SAN-BENEDETTO	IOCC-3 (Italy)	0.29102	0.123078	0.585902		0.259181	0.41176	0.221833	0.107227		1
JO-Rosai	JOGBC	0.215954	0.198516	0.585531		0.210667	0.496099	0.130506	0.162728		1
JO-BA-96	JOCC-2 (Balaqa)	1e-05	0.418625	0.581365		1e-05	0.138141	0.545941	0.315908		1
JO-JA-55	JOCC-2 (Jarash)	0.256968	0.169949	0.573084		0.184627	0.281042	0.413136	0.121194		1
JO-TF-3	JOCC-1 (Tafilah)	0.150112	0.281252	0.568635		0.175529	0.558651	1e-05	0.265809		1
JO-BA-60	JOCC-2 (Balaqa)	0.242638	0.189899	0.567463		0.163753	0.192456	0.518445	0.125346		1
IT-Androcarpos	IOCC-3 (Greece)	0.418686	0.025926	0.555388		0.418092	0.581888	1e-05	1e-05		4
IT-Gordalsevillana	IOCC-3 (Spain)	0.418686	0.025926	0.555388		0.418092	0.581888	1e-05	1e-05		4
JO-BA-19	JOCC-1 (Balaqa)	0.338311	0.107977	0.553711		0.306476	0.404448	0.243775	0.045302		4
IT-TENDELLONE	IOCC-3 (Italy)	0.409559	0.037596	0.552845		0.301865	0.229135	0.46899	1e-05		3
JO-JA-53	JOCC-2 (Jarash)	0.201883	0.24576	0.552357		0.152365	0.316559	0.360394	0.170682		1
IT-Bouteillan	IOCC-3 (France)	0.460299	1e-05	0.539691		0.490761	0.456111	0.053118	1e-05		4
IT-Konservolia	IOCC-3 (Greece)	0.415784	0.04462	0.539597		0.416077	0.436237	0.13121	0.016476		4
IT-SANTNNGOSTINO	IOCC-3 (Italy)	0.415784	0.04462	0.539597		0.416077	0.436237	0.13121	0.016476		4
IT-NOLCA	IOCC-3 (Italy)	0.379041	0.096583	0.524377		0.408518	0.487677	0.071423	0.032381		4
IT-Cornicabra	IOCC-3 (Spain)	0.449031	0.03232	0.518649		0.498904	0.499916	0.00117	1e-05		4
IT-Aglandau	IOCC-3 (France)	0.448039	0.035956	0.516005		0.385554	0.302778	0.304135	0.007534		4
IT-Azeteira	IOCC-3 (Portugal)	0.310885	0.173906	0.515209		0.370025	0.528897	1e-05	0.101068		4
JO-JA-46	JOCC-2 (Jarash)	0.07956	0.408411	0.512029		0.007696	0.275564	0.35119	0.36555		1
JO-BA-65	JOCC-2 (Balaqa)	0.070841	0.429923	0.499235		0.047979	0.296333	0.268199	0.387489		1
JO-BA-44	JOCC-2 (Balaqa)	1e-05	0.515377	0.484613		1e-05	0.489738	1e-05	0.510242		1
JO-Mission	JOGBC	0.511278	0.005718	0.483004		0.485824	0.514156	1e-05	1e-05		4
JO-BA-62	JOCC-2 (Balaqa)	0.205861	0.312105	0.482035		0.222709	0.483756	0.046957	0.246578		1
IT-Plominka	IOCC-3 (Croatia)	0.518088	1e-05	0.481902		0.486427	0.377753	0.135809	1e-05		4
JO-JA-54	JOCC-2 (Jarash)	0.055515	0.46523	0.479255		0.032171	0.279823	0.275588	0.412418		1
JO-IR-55	JOCC-1 (Irbid)	0.433655	0.090154	0.47619		0.386795	0.317745	0.23606	0.0594		4
JO-IR-24	JOCC-1 (Irbid)	0.429903	0.102297	0.467799		0.377071	0.309016	0.244893	0.06902		4
JO-JA-56	JOCC-2 (Jarash)	0.173932	0.359894	0.466175		0.131486	0.21037	0.370926	0.287218		1
JO-BA-73	JOCC-2 (Balaqa)	0.12071	0.418204	0.461086		1e-05	0.075769	0.502521	0.4217		2
JO-BA-23	JOCC-1 (Balaqa)	0.202567	0.33707	0.460364		0.144242	0.170069	0.362761	0.322928		1
JO-BA-40	JOCC-2 (Balaqa)	0.229141	0.314336	0.456523		0.147386	0.235676	0.345866	0.271072		1
JO-JA-52	JOCC-2 (Jarash)	0.161792	0.382712	0.455496		0.151035	0.350909	0.141854	0.356202		1
JO-JA-48	JOCC-2 (Jarash)	0.141414	0.404237	0.454348		0.071928	0.099025	0.454946	0.374101		2
JO-BA-17	JOCC-1 (Balaqa)	0.066894	0.479893	0.453213		0.039191	0.059323	0.491641	0.409845		1
JO-Barnea	JOGBC	0.444542	0.104015	0.451443		0.349385	0.140582	0.477185	0.032848		3
JO-Evolek	JOGBC	0.380261	0.168507	0.451232		0.22973	0.05171	0.602133	0.116427		3
JO-Khodeiry	JOGBC	0.380261	0.168507	0.451232		0.22973	0.05171	0.602133	0.116427		3
IT-PERANZANA	IOCC-3 (Italy)	0.379607	0.172198	0.448194		0.293304	0.259832	0.357876	0.088989		3
JO-BA-129	JOCC-2 (Balaqa)	0.061525	0.493469	0.445006		1e-05	0.173894	0.357755	0.468342		2
JO-BA-33	JOCC-2 (Balaqa)	0.091681	0.470365	0.437954		0.071165	0.528765	1e-05	0.40006		1
IT-PASOLA	IOCC-3 (Italy)	0.519519	0.053648	0.426833		0.454397	0.22266	0.259695	0.063248		3
IT-SEMIDANA	IOCC-3 (Italy)	0.359103	0.216312	0.424585		0.378357	0.41373	0.080144	0.127769		4
IT-PicholineMarocaine	IOCC-3 (Marocco)	0.541681	0.036822	0.421497		0.526321	0.473659	1e-05	1e-05		4
IT-PICUAL	IOCC-3 (Spain)	0.28017	0.298843	0.420987		0.2993	0.479244	1e-05	0.221445		4
IT-Manzanilla	IOCC-3 (Spain)	0.299833	0.288825	0.411341		0.290523	0.459519	1e-05	0.249949		4
JO-IR-62	JOCC-1 (Irbid)	0.134537	0.4565	0.408962		0.032336	0.168501	0.371182	0.427982		1
IT-OGLIASTRO-M	IOCC-3 (Italy)	0.467897	0.142051	0.390052		0.395776	0.159687	0.346958	0.097579		3
IT-Picholine	IOCC-3 (France)	0.45388	0.157587	0.388533		0.400777	0.224185	0.251081	0.123957		4
JO-Coratina	JOGBC	0.378929	0.236194	0.384878		0.348079	0.319253	0.101155	0.231513		4
IT-DOLCE-AGOGIA	IOCC-3 (Italy)	0.539058	0.080848	0.380094		0.400034	1e-05	0.597966	0.00199		3
JO_BA-64	JOCC-2 (Balaqa)	0.095994	0.525541	0.378465		0.023021	0.146685	0.409397	0.420898		1
IT-ITRANA	IOCC-3 (Italy)	0.477219	0.182826	0.339955		0.454088	0.266164	0.100119	0.179628		4
IT-Arbequina	IOCC-3 (Spain)	0.49734	0.167303	0.335357		0.238202	1e-05	0.761778	1e-05		3
JO-Barouni	JOGBC	0.213449	0.491446	0.295105		0.12626	1e-05	0.405089	0.468641		2
JO-BA-130	JOGBC	0.26558	0.491315	0.243105		0.252603	0.260833	0.049685	0.436879		3
